# Supplementary material for: Epigenetic rewiring of skeletal muscle enhancers after exercise training supports a role in whole-body function and human health
Source: Mol Metab. 2021 Jul 10;53:101290. doi: 10.1016/j.molmet.2021.101290 (PMC8355925; doi:10.1016/j.molmet.2021.101290)
Supplement: Supplementary file 2 — Multimedia component 2 [file mmc2.xlsx]

## Sheet: Sheet1
GO term	Description	P-value	FDR q-value
GO:0030198	extracellular matrix organization	2.4e-27	3.33e-23
GO:0043062	extracellular structure organization	2.4e-27	1.66e-23
GO:0007155	cell adhesion	1.07e-25	4.93e-22
GO:0022610	biological adhesion	1.74e-25	6.03e-22
GO:0032502	developmental process	5.09e-15	1.41e-11
GO:0048856	anatomical structure development	1.12e-13	2.58e-10
GO:0032501	multicellular organismal process	3.09e-13	6.11e-10
GO:0050793	regulation of developmental process	9.84e-13	1.7e-09
GO:0048870	cell motility	1.03e-12	1.59e-09
GO:0030334	regulation of cell migration	1.4e-12	1.93e-09
GO:0051239	regulation of multicellular organismal process	1.58e-12	1.99e-09
GO:2000145	regulation of cell motility	1.69e-12	1.95e-09
GO:2000026	regulation of multicellular organismal development	1.75e-12	1.86e-09
GO:0051270	regulation of cellular component movement	2.78e-12	2.75e-09
GO:0007165	signal transduction	3.39e-12	3.13e-09
GO:0016477	cell migration	8.41e-12	7.27e-09
GO:0040011	locomotion	1.38e-11	1.12e-08
GO:0040012	regulation of locomotion	4.12e-11	3.16e-08
GO:0007166	cell surface receptor signaling pathway	9.22e-11	6.72e-08
GO:0044259	multicellular organismal macromolecule metabolic process	1.21e-10	8.4e-08
GO:0002682	regulation of immune system process	2.83e-10	1.86e-07
GO:0002376	immune system process	3.02e-10	1.9e-07
GO:0044236	multicellular organism metabolic process	4.32e-10	2.6e-07
GO:0006928	movement of cell or subcellular component	1.44e-09	8.32e-07
GO:0032963	collagen metabolic process	1.93e-09	1.07e-06
GO:0051240	positive regulation of multicellular organismal process	2.07e-09	1.1e-06
GO:0098609	cell-cell adhesion	2.5e-09	1.28e-06
GO:0051272	positive regulation of cellular component movement	2.82e-09	1.39e-06
GO:2000147	positive regulation of cell motility	3.34e-09	1.59e-06
GO:0042127	regulation of cell proliferation	3.67e-09	1.69e-06
GO:0072376	protein activation cascade	3.88e-09	1.73e-06
GO:0048585	negative regulation of response to stimulus	4.62e-09	2e-06
GO:0030335	positive regulation of cell migration	5.54e-09	2.32e-06
GO:0044243	multicellular organismal catabolic process	6.01e-09	2.44e-06
GO:0002684	positive regulation of immune system process	6.13e-09	2.42e-06
GO:0030199	collagen fibril organization	9.82e-09	3.77e-06
GO:0030574	collagen catabolic process	1.01e-08	3.79e-06
GO:0008284	positive regulation of cell proliferation	1.22e-08	4.46e-06
GO:0040017	positive regulation of locomotion	1.27e-08	4.51e-06
GO:0030449	regulation of complement activation	1.4e-08	4.85e-06
GO:2000257	regulation of protein activation cascade	1.4e-08	4.74e-06
GO:0050900	leukocyte migration	1.46e-08	4.8e-06
GO:0002576	platelet degranulation	2.65e-08	8.54e-06
GO:0006952	defense response	2.86e-08	8.99e-06
GO:0007186	G-protein coupled receptor signaling pathway	3.16e-08	9.7e-06
GO:1903524	positive regulation of blood circulation	4.18e-08	1.26e-05
GO:0048513	animal organ development	4.25e-08	1.25e-05
GO:0051094	positive regulation of developmental process	4.88e-08	1.41e-05
GO:0031589	cell-substrate adhesion	5.47e-08	1.54e-05
GO:1901342	regulation of vasculature development	6.43e-08	1.78e-05
GO:0050896	response to stimulus	7.09e-08	1.92e-05
GO:0045595	regulation of cell differentiation	8.32e-08	2.22e-05
GO:0010562	positive regulation of phosphorus metabolic process	9.29e-08	2.43e-05
GO:0045937	positive regulation of phosphate metabolic process	9.29e-08	2.38e-05
GO:0002920	regulation of humoral immune response	1.1e-07	2.76e-05
GO:0001503	ossification	1.46e-07	3.62e-05
GO:0007167	enzyme linked receptor protein signaling pathway	1.48e-07	3.58e-05
GO:0032101	regulation of response to external stimulus	1.69e-07	4.03e-05
GO:0032879	regulation of localization	1.75e-07	4.1e-05
GO:0050878	regulation of body fluid levels	1.86e-07	4.3e-05
GO:0001501	skeletal system development	1.97e-07	4.46e-05
GO:0045765	regulation of angiogenesis	2.06e-07	4.6e-05
GO:0046903	secretion	2.4e-07	5.28e-05
GO:0050727	regulation of inflammatory response	2.66e-07	5.75e-05
GO:0048583	regulation of response to stimulus	2.66e-07	5.67e-05
GO:0006954	inflammatory response	2.94e-07	6.17e-05
GO:0048518	positive regulation of biological process	3.11e-07	6.43e-05
GO:0022617	extracellular matrix disassembly	3.27e-07	6.65e-05
GO:0050730	regulation of peptidyl-tyrosine phosphorylation	3.32e-07	6.65e-05
GO:0002685	regulation of leukocyte migration	3.98e-07	7.87e-05
GO:0030155	regulation of cell adhesion	4.1e-07	7.98e-05
GO:0051241	negative regulation of multicellular organismal process	4.42e-07	8.49e-05
GO:0001934	positive regulation of protein phosphorylation	4.63e-07	8.77e-05
GO:0045785	positive regulation of cell adhesion	4.78e-07	8.82e-05
GO:0048584	positive regulation of response to stimulus	4.78e-07	8.93e-05
GO:0045597	positive regulation of cell differentiation	4.84e-07	8.81e-05
GO:0022603	regulation of anatomical structure morphogenesis	5.51e-07	9.91e-05
GO:0051093	negative regulation of developmental process	5.59e-07	9.92e-05
GO:0042221	response to chemical	6.6e-07	0.000116
GO:0009719	response to endogenous stimulus	7.49e-07	0.00013
GO:0002673	regulation of acute inflammatory response	8.84e-07	0.000151
GO:0050867	positive regulation of cell activation	9.52e-07	0.000161
GO:0045055	regulated exocytosis	1e-06	0.000168
GO:0019229	regulation of vasoconstriction	1.07e-06	0.000176
GO:0042327	positive regulation of phosphorylation	1.16e-06	0.000188
GO:0043410	positive regulation of MAPK cascade	1.16e-06	0.000187
GO:0006956	complement activation	1.2e-06	0.00019
GO:0071310	cellular response to organic substance	1.28e-06	0.000202
GO:0002252	immune effector process	1.51e-06	0.000235
GO:0010648	negative regulation of cell communication	1.6e-06	0.000246
GO:0050776	regulation of immune response	1.67e-06	0.000254
GO:0023057	negative regulation of signaling	1.76e-06	0.000265
GO:0007160	cell-matrix adhesion	2.4e-06	0.000357
GO:0032940	secretion by cell	2.49e-06	0.000367
GO:0010033	response to organic substance	2.67e-06	0.00039
GO:0009888	tissue development	3.31e-06	0.000477
GO:0070613	regulation of protein processing	3.34e-06	0.000477
GO:1903317	regulation of protein maturation	3.34e-06	0.000472
GO:0007154	cell communication	3.57e-06	0.000499
GO:0009968	negative regulation of signal transduction	4.02e-06	0.000556
GO:0010469	regulation of receptor activity	4.42e-06	0.000605
GO:0097435	supramolecular fiber organization	4.58e-06	0.000621
GO:1902533	positive regulation of intracellular signal transduction	4.68e-06	0.000629
GO:0006958	complement activation	4.8e-06	0.000638
GO:0003014	renal system process	5.28e-06	0.000696
GO:1901700	response to oxygen-containing compound	5.86e-06	0.000765
GO:0070206	protein trimerization	6.02e-06	0.000778
GO:0010715	regulation of extracellular matrix disassembly	6.24e-06	0.0008
GO:1902105	regulation of leukocyte differentiation	6.68e-06	0.000848
GO:0050865	regulation of cell activation	8.3e-06	0.00104
GO:0006887	exocytosis	8.68e-06	0.00108
GO:0048519	negative regulation of biological process	9.07e-06	0.00112
GO:1903039	positive regulation of leukocyte cell-cell adhesion	9.78e-06	0.0012
GO:0002696	positive regulation of leukocyte activation	9.82e-06	0.00119
GO:0048522	positive regulation of cellular process	9.93e-06	0.0012
GO:0009653	anatomical structure morphogenesis	1.05e-05	0.00125
GO:0048771	tissue remodeling	1.11e-05	0.00131
GO:0009725	response to hormone	1.19e-05	0.0014
GO:0008283	cell proliferation	1.29e-05	0.0015
GO:0002761	regulation of myeloid leukocyte differentiation	1.32e-05	0.00152
GO:0048523	negative regulation of cellular process	1.54e-05	0.00176
GO:1901699	cellular response to nitrogen compound	1.69e-05	0.00192
GO:0010466	negative regulation of peptidase activity	1.92e-05	0.00216
GO:0023052	signaling	1.93e-05	0.00215
GO:0045907	positive regulation of vasoconstriction	2.08e-05	0.00231
GO:1904018	positive regulation of vasculature development	2.17e-05	0.00238
GO:0051251	positive regulation of lymphocyte activation	2.26e-05	0.00246
GO:0007179	transforming growth factor beta receptor signaling pathway	2.28e-05	0.00246
GO:0050778	positive regulation of immune response	2.38e-05	0.00255
GO:0050731	positive regulation of peptidyl-tyrosine phosphorylation	2.43e-05	0.00258
GO:0071417	cellular response to organonitrogen compound	2.49e-05	0.00263
GO:0097746	regulation of blood vessel diameter	2.54e-05	0.00266
GO:0035296	regulation of tube diameter	2.54e-05	0.00264
GO:0071495	cellular response to endogenous stimulus	2.84e-05	0.00293
GO:0001525	angiogenesis	2.86e-05	0.00294
GO:0022409	positive regulation of cell-cell adhesion	3.1e-05	0.00315
GO:1903037	regulation of leukocyte cell-cell adhesion	3.12e-05	0.00315
GO:0002694	regulation of leukocyte activation	3.31e-05	0.00332
GO:0048869	cellular developmental process	3.33e-05	0.00331
GO:0031214	biomineral tissue development	3.66e-05	0.00361
GO:0001775	cell activation	4.02e-05	0.00395
GO:0070887	cellular response to chemical stimulus	4.17e-05	0.00407
GO:1901698	response to nitrogen compound	4.19e-05	0.00405
GO:1901652	response to peptide	4.23e-05	0.00407
GO:0045860	positive regulation of protein kinase activity	4.31e-05	0.00411
GO:0070482	response to oxygen levels	4.36e-05	0.00413
GO:0048565	digestive tract development	4.38e-05	0.00412
GO:0071559	response to transforming growth factor beta	4.61e-05	0.00431
GO:0007267	cell-cell signaling	4.61e-05	0.00428
GO:0035987	endodermal cell differentiation	4.7e-05	0.00433
GO:0009611	response to wounding	4.75e-05	0.00433
GO:0098657	import into cell	4.75e-05	0.00435
GO:0023051	regulation of signaling	4.97e-05	0.00449
GO:0051336	regulation of hydrolase activity	4.97e-05	0.00447
GO:0002683	negative regulation of immune system process	4.99e-05	0.00446
GO:0006950	response to stress	5.12e-05	0.00454
GO:0070208	protein heterotrimerization	5.19e-05	0.00457
GO:0050880	regulation of blood vessel size	5.47e-05	0.00479
GO:0071230	cellular response to amino acid stimulus	5.74e-05	0.005
GO:0010517	regulation of phospholipase activity	5.77e-05	0.00499
GO:0048646	anatomical structure formation involved in morphogenesis	5.83e-05	0.00501
GO:0010646	regulation of cell communication	5.89e-05	0.00503
GO:0071560	cellular response to transforming growth factor beta stimulus	6e-05	0.00509
GO:0043406	positive regulation of MAP kinase activity	6.14e-05	0.00518
GO:0007169	transmembrane receptor protein tyrosine kinase signaling pathway	6.33e-05	0.00531
GO:0048731	system development	6.5e-05	0.00542
GO:0035150	regulation of tube size	6.56e-05	0.00544
GO:0070665	positive regulation of leukocyte proliferation	7.64e-05	0.00629
GO:0003013	circulatory system process	7.87e-05	0.00644
GO:0003018	vascular process in circulatory system	8.41e-05	0.00684
GO:0060191	regulation of lipase activity	8.75e-05	0.00708
GO:0032964	collagen biosynthetic process	8.78e-05	0.00706
GO:0014002	astrocyte development	9.1e-05	0.00728
GO:0045859	regulation of protein kinase activity	9.88e-05	0.00786
GO:0002697	regulation of immune effector process	0.000103	0.00816
GO:0036293	response to decreased oxygen levels	0.000103	0.00811
GO:0045766	positive regulation of angiogenesis	0.000104	0.00811
GO:0006955	immune response	0.000111	0.0086
GO:0001932	regulation of protein phosphorylation	0.000111	0.00862
GO:0010951	negative regulation of endopeptidase activity	0.000113	0.00867
GO:0034330	cell junction organization	0.000113	0.00867
GO:0032970	regulation of actin filament-based process	0.000114	0.00865
GO:0050817	coagulation	0.000118	0.00893
GO:0007596	blood coagulation	0.000118	0.00888
GO:0021782	glial cell development	0.000118	0.00885
GO:0033674	positive regulation of kinase activity	0.000121	0.00897
GO:0065007	biological regulation	0.000122	0.00901
GO:1901550	regulation of endothelial cell development	0.000122	0.00899
GO:1903140	regulation of establishment of endothelial barrier	0.000122	0.00894
GO:0045823	positive regulation of heart contraction	0.000129	0.00941
GO:0050870	positive regulation of T cell activation	0.000132	0.00953
GO:0071229	cellular response to acid chemical	0.000135	0.00971
GO:0007178	transmembrane receptor protein serine/threonine kinase signaling pathway	0.000142	0.0102
GO:1901701	cellular response to oxygen-containing compound	0.000147	0.0104
GO:0010243	response to organonitrogen compound	0.000147	0.0105
GO:0022612	gland morphogenesis	0.00015	0.0106
GO:0006898	receptor-mediated endocytosis	0.000156	0.0109
GO:0031347	regulation of defense response	0.000157	0.011
GO:0009966	regulation of signal transduction	0.000168	0.0117
GO:0009628	response to abiotic stimulus	0.000169	0.0117
GO:0007599	hemostasis	0.000172	0.0119
GO:0050671	positive regulation of lymphocyte proliferation	0.000179	0.0123
GO:0002686	negative regulation of leukocyte migration	0.000181	0.0123
GO:0010712	regulation of collagen metabolic process	0.000181	0.0124
GO:0030154	cell differentiation	0.000188	0.0126
GO:0010863	positive regulation of phospholipase C activity	0.000188	0.0127
GO:0006935	chemotaxis	0.000188	0.0126
GO:1903522	regulation of blood circulation	0.000194	0.0129
GO:0051249	regulation of lymphocyte activation	0.000196	0.013
GO:0042330	taxis	0.000205	0.0135
GO:0032946	positive regulation of mononuclear cell proliferation	0.000209	0.0137
GO:0022407	regulation of cell-cell adhesion	0.000212	0.0138
GO:0098742	cell-cell adhesion via plasma-membrane adhesion molecules	0.000226	0.0147
GO:0050818	regulation of coagulation	0.000227	0.0147
GO:0003008	system process	0.00023	0.0148
GO:0065008	regulation of biological quality	0.000231	0.0148
GO:0044246	regulation of multicellular organismal metabolic process	0.000243	0.0155
GO:0051412	response to corticosterone	0.00025	0.0158
GO:0032429	regulation of phospholipase A2 activity	0.00025	0.0158
GO:0071902	positive regulation of protein serine/threonine kinase activity	0.000269	0.0169
GO:0019221	cytokine-mediated signaling pathway	0.00027	0.0169
GO:0048545	response to steroid hormone	0.000282	0.0176
GO:0043932	ossification involved in bone remodeling	0.000283	0.0176
GO:0043408	regulation of MAPK cascade	0.000289	0.0179
GO:0001568	blood vessel development	0.000293	0.018
GO:0048660	regulation of smooth muscle cell proliferation	0.000293	0.0179
GO:0050789	regulation of biological process	0.000304	0.0185
GO:0002687	positive regulation of leukocyte migration	0.000306	0.0186
GO:0045321	leukocyte activation	0.000311	0.0188
GO:0010518	positive regulation of phospholipase activity	0.000321	0.0193
GO:1903053	regulation of extracellular matrix organization	0.000321	0.0192
GO:0045670	regulation of osteoclast differentiation	0.000327	0.0195
GO:0001666	response to hypoxia	0.000328	0.0195
GO:0010811	positive regulation of cell-substrate adhesion	0.000336	0.0198
GO:0002274	myeloid leukocyte activation	0.000343	0.0202
GO:0007229	integrin-mediated signaling pathway	0.000357	0.021
GO:0010714	positive regulation of collagen metabolic process	0.000358	0.0209
GO:0098801	regulation of renal system process	0.000358	0.0208
GO:0032967	positive regulation of collagen biosynthetic process	0.000358	0.0207
GO:0044253	positive regulation of multicellular organismal metabolic process	0.000358	0.0206
GO:1900274	regulation of phospholipase C activity	0.000367	0.0211
GO:0030799	regulation of cyclic nucleotide metabolic process	0.00038	0.0217
GO:0001570	vasculogenesis	0.000388	0.0221
GO:0065009	regulation of molecular function	0.00041	0.0233
GO:0060193	positive regulation of lipase activity	0.000411	0.0232
GO:0031960	response to corticosteroid	0.000429	0.0241
GO:0002702	positive regulation of production of molecular mediator of immune response	0.000455	0.0255
GO:0007507	heart development	0.000459	0.0256
GO:0050678	regulation of epithelial cell proliferation	0.000459	0.0255
GO:0030193	regulation of blood coagulation	0.000463	0.0255
GO:1900046	regulation of hemostasis	0.000463	0.0256
GO:0050790	regulation of catalytic activity	0.000485	0.0266
GO:0007566	embryo implantation	0.000499	0.0273
GO:0071496	cellular response to external stimulus	0.000501	0.0273
GO:0033993	response to lipid	0.000502	0.0273
GO:0019220	regulation of phosphate metabolic process	0.000522	0.0282
GO:0002691	regulation of cellular extravasation	0.000522	0.0281
GO:0043549	regulation of kinase activity	0.000523	0.0281
GO:0043405	regulation of MAP kinase activity	0.000539	0.0288
GO:0030802	regulation of cyclic nucleotide biosynthetic process	0.000551	0.0293
GO:0003158	endothelium development	0.000552	0.0293
GO:0035813	regulation of renal sodium excretion	0.000552	0.0292
GO:0043434	response to peptide hormone	0.000553	0.0291
GO:0001101	response to acid chemical	0.000574	0.0301
GO:0070663	regulation of leukocyte proliferation	0.000601	0.0314
GO:0002253	activation of immune response	0.000641	0.0333
GO:0006959	humoral immune response	0.000642	0.0333
GO:0031401	positive regulation of protein modification process	0.000646	0.0333
GO:1902107	positive regulation of leukocyte differentiation	0.000648	0.0333
GO:0010935	regulation of macrophage cytokine production	0.00065	0.0331
GO:0045576	mast cell activation	0.00065	0.0329
GO:0010566	regulation of ketone biosynthetic process	0.00065	0.0333
GO:0048103	somatic stem cell division	0.00065	0.0332
GO:0006897	endocytosis	0.000698	0.0353
GO:0043200	response to amino acid	0.000737	0.0371
GO:0046456	icosanoid biosynthetic process	0.00074	0.0371
GO:1900371	regulation of purine nucleotide biosynthetic process	0.000766	0.0383
GO:0030808	regulation of nucleotide biosynthetic process	0.000766	0.0381
GO:0051897	positive regulation of protein kinase B signaling	0.000769	0.0381
GO:0051174	regulation of phosphorus metabolic process	0.000771	0.0381
GO:0014068	positive regulation of phosphatidylinositol 3-kinase signaling	0.000794	0.0391
GO:0043085	positive regulation of catalytic activity	0.0008	0.0393
GO:0014066	regulation of phosphatidylinositol 3-kinase signaling	0.000844	0.0413
GO:0043030	regulation of macrophage activation	0.000871	0.0424
GO:0048146	positive regulation of fibroblast proliferation	0.000941	0.0457
GO:0045995	regulation of embryonic development	0.000947	0.0458
GO:0046425	regulation of JAK-STAT cascade	0.000964	0.0465
GO:0050670	regulation of lymphocyte proliferation	0.000986	0.0474
GO:0051385	response to mineralocorticoid	0.001	0.0477
GO:0042698	ovulation cycle	0.001	0.0479
