# Supplementary material for: Epigenetic rewiring of skeletal muscle enhancers after exercise training supports a role in whole-body function and human health
Source: Mol Metab. 2021 Jul 10;53:101290. doi: 10.1016/j.molmet.2021.101290 (PMC8355925; doi:10.1016/j.molmet.2021.101290)
Supplement: Supplementary file 3 — Multimedia component 3 [file mmc3.xlsx]

## Sheet: Sheet1
Gene id	Gene name	p-val	q-val	lnFC	Uniprot	Exocarta	Hartwig et al., 2014 (CM, human muscle cells)	Norheim et al., 2011 (CM, human muscle cells)	Bihan et al., 2012 (CM, human muscle cells)	Bihan et al., 2012 (MV+Exo, human muscle cells)	Deshmukh et al., 2015 (CM (all), mouse C2C12)	Desmukh et al., 2015 (CM (secreted), mouse C2C12)			Abbreviations: Conditioned media (CM), Microvesicles (MV), Exosomes (Exo)
ENSG00000136160	EDNRB	9.35185e-09	0.000122575	1.16377		+
ENSG00000075618	FSCN1	3.38469e-08	0.00015909	1.30714		+	+		+	+	+
ENSG00000134871	COL4A2	4.76406e-08	0.00015909	1.0904	+	+			+		+	+
ENSG00000130508	PXDN	6.04124e-08	0.00015909	1.43252	+	+	+				+	+
ENSG00000128641	MYO1B	6.0689e-08	0.00015909	0.997214		+				+
ENSG00000171365	CLCN5	8.08774e-08	0.000176677	1.42011		+
ENSG00000149090	PAMR1	1.93512e-07	0.000362337	1.50525	+	+
ENSG00000130635	COL5A1	3.46557e-07	0.00056779	1.80456	+	+	+		+		+	+
ENSG00000116962	NID1	4.91207e-07	0.000715361	0.895826	+	+	+		+		+	+
ENSG00000114115	RBP1	7.98837e-07	0.00104704	0.857546		+			+
ENSG00000187498	COL4A1	1.06257e-06	0.00108176	1.01376	+	+			+		+	+
ENSG00000103855	CD276	1.13221e-06	0.00108176	0.858731		+				+	+	+
ENSG00000101265	RASSF2	1.15546e-06	0.00108176	0.802156		+
ENSG00000172139	SLC9C1	1.45087e-06	0.00118853	0.911213		+
ENSG00000179820	MYADM	1.56995e-06	0.00121043	0.868306		+				+
ENSG00000170962	PDGFD	2.63239e-06	0.00181594	1.03433	+							+
ENSG00000138080	EMILIN1	4.44109e-06	0.0024001	1.09175		+			+		+	+
ENSG00000161638	ITGA5	4.57302e-06	0.0024001	0.869275		+				+	+	+
ENSG00000184743	ATL3	4.88889e-06	0.0024001	0.586767		+				+	+
ENSG00000158270	COLEC12	5.1245e-06	0.0024001	0.653269		+					+	+
ENSG00000155366	RHOC	5.19349e-06	0.0024001	0.520948		+				+	+
ENSG00000064205	WISP2	5.31036e-06	0.0024001	0.735945	+
ENSG00000181104	F2R	7.22978e-06	0.00278708	1.00082		+
ENSG00000145685	LHFPL2	9.51677e-06	0.00322567	0.89479		+
ENSG00000105974	CAV1	9.59801e-06	0.00322567	0.442799		+				+	+
ENSG00000113296	THBS4	1.01036e-05	0.0033107	1.11701	+	+
ENSG00000115226	FNDC4	1.2027e-05	0.00375329	1.37368	+	+
ENSG00000157404	KIT	1.36291e-05	0.00415435	0.752606		+
ENSG00000064666	CNN2	1.5179e-05	0.00452162	0.988403		+			+	+	+
ENSG00000112562	SMOC2	1.59203e-05	0.00463704	0.514933	+
ENSG00000035862	TIMP2	1.75322e-05	0.00488925	0.78944	+	+	+		+		+	+
ENSG00000196502	SULT1A1	1.91354e-05	0.00510678	0.598401		+
ENSG00000136295	TTYH3	1.94811e-05	0.00510678	1.40809		+					+
ENSG00000196139	AKR1C3	2.15057e-05	0.00531841	0.461853		+	+	+	+
ENSG00000136830	FAM129B	2.32422e-05	0.00562173	0.970767		+			+	+	+
ENSG00000196576	PLXNB2	2.35901e-05	0.00562173	0.819159		+			+	+	+	+
ENSG00000141753	IGFBP4	2.51941e-05	0.00575335	0.712982	+	+	+		+		+	+
ENSG00000203485	INF2	2.60308e-05	0.00575335	0.902548		+					+
ENSG00000129038	LOXL1	2.60616e-05	0.00575335	1.03107	+				+		+	+
ENSG00000124491	F13A1	2.7101e-05	0.00575335	1.12113	+	+	+
ENSG00000130429	ARPC1B	2.77164e-05	0.00575335	0.717924		+				+	+
ENSG00000129538	RNASE1	2.79683e-05	0.00575335	0.556807	+
ENSG00000092964	DPYSL2	2.8093e-05	0.00575335	0.443655		+	+		+	+	+
ENSG00000130309	COLGALT1	2.86284e-05	0.0057728	0.567608		+					+	+
ENSG00000166068	SPRED1	3.01171e-05	0.00589171	0.488261		+
ENSG00000138722	MMRN1	3.33072e-05	0.00618881	1.03259	+	+
ENSG00000077238	IL4R	3.52218e-05	0.00618881	1.30613	+						+	+
ENSG00000120594	PLXDC2	3.60293e-05	0.00618881	0.647844		+
ENSG00000134755	DSC2	3.6264e-05	0.00618881	1.06936		+
ENSG00000143369	ECM1	3.6569e-05	0.00618881	0.947621	+	+	+	+	+		+	+
ENSG00000010810	FYN	3.69509e-05	0.00618881	0.710422		+					+
ENSG00000103966	EHD4	3.71046e-05	0.00618881	0.648155		+				+	+
ENSG00000233822	HIST1H2BN	3.73019e-05	0.00618881	0.909989		+
ENSG00000164932	CTHRC1	3.79155e-05	0.00621197	1.33401	+		+
ENSG00000026508	CD44	3.93102e-05	0.006284	1.01748		+	+		+	+	+	+
ENSG00000173918	C1QTNF1	4.02728e-05	0.006284	0.752594	+	+					+	+
ENSG00000108984	MAP2K6	4.32188e-05	0.00662151	-0.421068		+					+
ENSG00000087245	MMP2	4.34462e-05	0.00662151	1.23479	+	+	+		+		+	+
ENSG00000181418	DDN	4.41215e-05	0.00663472	0.532617		+
ENSG00000019582	CD74	4.61677e-05	0.00663472	0.403004		+
ENSG00000223953	C1QTNF5	4.65679e-05	0.00663472	1.07831	+				+		+	+
ENSG00000108828	VAT1	4.70763e-05	0.00663472	0.710305		+			+	+	+
ENSG00000168477	TNXB	4.80639e-05	0.00670184	0.723784	+		+		+
ENSG00000150961	SEC24D	4.94384e-05	0.00674988	0.950052		+					+
ENSG00000172037	LAMB2	5.52446e-05	0.00738868	0.49487	+	+	+		+		+	+
ENSG00000049130	KITLG	5.68171e-05	0.00752224	0.467017	+				+		+	+
ENSG00000145423	SFRP2	5.81177e-05	0.00761749	2.03631	+						+	+
ENSG00000196839	ADA	6.19546e-05	0.00796117	0.714458		+	+		+		+	+
ENSG00000067064	IDI1	6.38415e-05	0.00812399	-0.383805		+					+
ENSG00000129226	CD68	7.32162e-05	0.00897531	0.944047		+
ENSG00000165457	FOLR2	7.32707e-05	0.00897531	0.748809	+
ENSG00000112245	PTP4A1	7.40244e-05	0.00898368	-0.405595		+
ENSG00000136193	SCRN1	7.59559e-05	0.00913353	0.981252		+	+		+	+	+
ENSG00000185862	EVI2B	7.83665e-05	0.00919751	1.13954		+
ENSG00000026025	VIM	7.85015e-05	0.00919751	0.645645		+	+	+	+	+	+
ENSG00000167601	AXL	7.85932e-05	0.00919751	0.552066		+		+	+		+	+
ENSG00000173812	EIF1	7.93498e-05	0.00920387	-0.40419		+				+	+	+
ENSG00000113721	PDGFRB	8.2573e-05	0.00922563	0.955867		+			+	+	+	+
ENSG00000033170	FUT8	8.42903e-05	0.00922563	0.713151		+
ENSG00000138615	CILP	8.50675e-05	0.00922563	0.814425	+						+	+
ENSG00000101938	CHRDL1	8.63625e-05	0.00922563	0.862125	+
ENSG00000154096	THY1	8.70272e-05	0.00922563	1.40042		+				+
ENSG00000108679	LGALS3BP	8.75239e-05	0.00922563	0.712072	+	+	+		+	+	+	+
ENSG00000162511	LAPTM5	8.79085e-05	0.00922563	0.614645		+
ENSG00000145703	IQGAP2	8.93742e-05	0.00922563	0.921114		+
ENSG00000173372	C1QA	9.92917e-05	0.00993448	0.805946	+	+
ENSG00000075624	ACTB	0.000102945	0.010127	0.453075		+	+	+	+	+	+
ENSG00000114450	GNB4	0.000105262	0.010127	0.719406		+				+
ENSG00000104689	TNFRSF10A	0.000106569	0.010127	1.31753		+
ENSG00000136068	FLNB	0.000108444	0.010127	0.570284		+	+		+	+	+
ENSG00000159640	ACE	0.000108817	0.010127	0.659891	+	+
ENSG00000114353	GNAI2	0.000108942	0.010127	0.444003		+		+		+	+
ENSG00000149131	SERPING1	0.000110344	0.010149	0.461014	+	+	+		+
ENSG00000139289	PHLDA1	0.000110728	0.010149	0.591478		+
ENSG00000109472	CPE	0.000113701	0.0103492	0.498707	+				+		+	+
ENSG00000123384	LRP1	0.000115119	0.0104059	0.722962		+	+	+	+	+	+	+
ENSG00000163453	IGFBP7	0.000116341	0.0104444	0.576884	+	+	+		+		+	+
ENSG00000184557	SOCS3	0.000120177	0.0107154	1.04635		+
ENSG00000162733	DDR2	0.000121919	0.0107972	0.656654		+					+	+
ENSG00000146828	SLC12A9	0.000125177	0.010938	0.882075		+
ENSG00000277443	MARCKS	0.000127307	0.0110504	0.653682		+			+	+	+
ENSG00000072415	MPP5	0.000137746	0.0115733	-0.436127		+
ENSG00000117114	ADGRL2	0.000141812	0.0118009	0.744935		+
ENSG00000175130	MARCKSL1	0.00014665	0.0120166	0.92277		+			+	+	+
ENSG00000135821	GLUL	0.000147104	0.0120166	-0.378633		+					+
ENSG00000151388	ADAMTS12	0.000150943	0.0122124	1.16644	+	+					+	+
ENSG00000135046	ANXA1	0.000156799	0.0125315	0.772551	+	+	+			+	+	+
ENSG00000107562	CXCL12	0.000157984	0.012533	0.369123	+				+		+	+
ENSG00000242265	PEG10	0.00015873	0.012533	1.05142		+
ENSG00000159674	SPON2	0.000160769	0.0126179	1.33936	+	+	+				+	+
ENSG00000107317	PTGDS	0.00017173	0.0131728	0.646321	+		+	+	+		+	+
ENSG00000159335	PTMS	0.000171858	0.0131728	0.573551		+					+	+
ENSG00000197635	DPP4	0.00017799	0.0134516	1.17833	+	+	+	+		+
ENSG00000038427	VCAN	0.000178575	0.0134516	0.90441	+	+	+		+		+	+
ENSG00000120885	CLU	0.000182356	0.0136121	0.595598	+	+	+		+	+	+	+
ENSG00000136960	ENPP2	0.00018783	0.0137581	0.600033	+				+		+	+
ENSG00000030582	GRN	0.000188942	0.0137581	0.506215	+	+			+		+	+
ENSG00000152952	PLOD2	0.000190852	0.0138204	0.617085		+			+	+	+	+
ENSG00000082781	ITGB5	0.000195475	0.0139768	0.558176		+				+	+	+
ENSG00000008517	IL32	0.000195486	0.0139768	0.606491	+
ENSG00000179029	TMEM107	0.000197277	0.0139768	0.825172		+
ENSG00000017427	IGF1	0.000201649	0.0140852	0.638298	+				+		+	+
ENSG00000100979	PLTP	0.000202031	0.0140852	0.870507	+	+	+		+		+	+
ENSG00000143924	EML4	0.000204416	0.0141761	0.588313		+			+		+
ENSG00000174348	PODN	0.000209573	0.0144573	0.613744	+	+
ENSG00000184009	ACTG1	0.000214092	0.0146081	0.349022		+	+		+		+
ENSG00000159189	C1QC	0.000215103	0.0146081	1.01048	+	+
ENSG00000113140	SPARC	0.000220767	0.014782	1.05759	+	+	+	+	+		+	+
ENSG00000120156	TEK	0.000221047	0.014782	0.43402	+
ENSG00000172236	TPSAB1	0.000233704	0.0154705	0.891381	+
ENSG00000011304	PTBP1	0.000240375	0.015597	0.701842		+			+		+
ENSG00000152518	ZFP36L2	0.000249889	0.0158995	0.368473		+
ENSG00000134013	LOXL2	0.000256388	0.0160788	1.17548	+	+			+
ENSG00000182704	TSKU	0.000257381	0.0160788	0.696512	+						+	+
ENSG00000171497	PPID	0.000257614	0.0160788	-0.375464		+					+
ENSG00000168542	COL3A1	0.000263675	0.0162882	1.96414	+	+	+		+		+	+
ENSG00000135916	ITM2C	0.000265467	0.0162882	0.56604		+
ENSG00000143061	IGSF3	0.000266017	0.0162882	0.818325		+
ENSG00000167244	IGF2	0.000288051	0.0172397	0.609116	+	+			+		+	+
ENSG00000112769	LAMA4	0.000299153	0.0176585	0.653501	+	+	+		+		+	+
ENSG00000163359	COL6A3	0.000301719	0.0176585	1.21888	+	+	+		+		+	+
ENSG00000146674	IGFBP3	0.000301785	0.0176585	1.02019	+	+	+		+
ENSG00000100316	RPL3	0.000305345	0.0177086	0.335212		+				+	+
ENSG00000107821	KAZALD1	0.000310359	0.0178415	0.459683	+						+	+
ENSG00000091136	LAMB1	0.00032584	0.0186497	0.875732	+	+	+		+		+	+
ENSG00000077782	FGFR1	0.000331425	0.0188869	0.435532		+					+	+
ENSG00000147485	PXDNL	0.000335835	0.0188885	0.798363	+
ENSG00000108821	COL1A1	0.000338178	0.0188885	2.3854	+	+	+	+	+		+	+
ENSG00000140848	CPNE2	0.0003401	0.0188885	0.674065		+
ENSG00000123560	PLP1	0.000350989	0.0193295	1.15231		+
ENSG00000130313	PGLS	0.000353123	0.0193656	0.614403		+	+	+	+	+	+
ENSG00000198682	PAPSS2	0.000354844	0.0193789	0.722893		+
ENSG00000050165	DKK3	0.000358081	0.0194746	0.809762	+	+	+	+	+
ENSG00000189058	APOD	0.00037677	0.0201564	-0.384172	+	+	+				+	+
ENSG00000183801	OLFML1	0.000379079	0.0201975	0.78316	+
ENSG00000157368	IL34	0.000383027	0.0203252	1.01066	+	+					+	+
ENSG00000134250	NOTCH2	0.000402468	0.0210497	0.594773		+				+	+	+
ENSG00000176490	DIRAS1	0.000410727	0.0212106	0.670768		+
ENSG00000148908	RGS10	0.000413542	0.0212326	0.523606		+					+
ENSG00000113083	LOX	0.000416381	0.0212354	1.56268	+	+			+		+	+
ENSG00000138185	ENTPD1	0.000424157	0.0215481	0.717898		+
ENSG00000182492	BGN	0.000432137	0.0217012	1.58085	+	+	+		+		+	+
ENSG00000077942	FBLN1	0.000435429	0.0217831	0.561841	+	+	+				+	+
ENSG00000240972	MIF	0.000442882	0.0219881	0.348666	+	+	+	+	+	+	+	+
ENSG00000276701	MIF	0.000442882	0.0219881	0.348666	+	+	+	+	+	+	+	+
ENSG00000229353	TNXB	0.000446904	0.022104	0.69639	+		+		+
ENSG00000100504	PYGL	0.000452285	0.0221939	0.665592		+	+	+	+	+
ENSG00000124164	VAPB	0.000455493	0.0221939	-0.346972		+					+
ENSG00000053747	LAMA3	0.000460715	0.0222007	0.801292	+	+					+	+
ENSG00000184500	PROS1	0.000470435	0.022297	0.546528	+	+	+				+	+
ENSG00000155011	DKK2	0.000470528	0.022297	0.926238	+
ENSG00000106333	PCOLCE	0.000471219	0.022297	1.03088	+	+	+		+		+	+
ENSG00000129009	ISLR	0.000479388	0.0225209	0.767988	+						+	+
ENSG00000185164	NOMO2	0.000482082	0.0225666	-0.412151		+
ENSG00000154814	OXNAD1	0.000492236	0.0227976	-0.388842		+
ENSG00000115380	EFEMP1	0.000514731	0.0235848	0.936329	+	+	+		+		+	+
ENSG00000169418	NPR1	0.00051643	0.0235848	0.628438		+
ENSG00000142156	COL6A1	0.000536702	0.0241847	0.94601	+	+	+		+		+	+
ENSG00000116774	OLFML3	0.000544803	0.0244546	0.516572	+	+			+		+	+
ENSG00000095637	SORBS1	0.000555495	0.0247733	-0.341066		+					+
ENSG00000261371	PECAM1	0.000557574	0.0247733	0.54713		+
ENSG00000089597	GANAB	0.000565753	0.0249604	0.422657		+			+	+	+	+
ENSG00000162522	KIAA1522	0.000567499	0.0249604	0.856985		+					+
ENSG00000197153	HIST1H3J	0.000569482	0.0249639	1.02337		+
ENSG00000067182	TNFRSF1A	0.000572663	0.0250196	0.394395	+	+					+	+
ENSG00000087303	NID2	0.000579348	0.0252276	0.664675	+	+	+		+		+	+
ENSG00000111801	BTN3A3	0.000590433	0.0255406	0.68922		+
ENSG00000164694	FNDC1	0.00060165	0.0258022	1.32994	+	+
ENSG00000111885	MAN1A1	0.000601787	0.0258022	0.626609		+					+
ENSG00000170345	FOS	0.000604256	0.0258022	0.978565		+
ENSG00000147065	MSN	0.000604353	0.0258022	0.357672		+	+	+	+	+	+
ENSG00000125848	FLRT3	0.00060858	0.0258229	-0.683778	+
ENSG00000103196	CRISPLD2	0.000609096	0.0258229	0.49183	+
ENSG00000112175	BMP5	0.000613914	0.0258229	0.412731	+
ENSG00000122861	PLAU	0.000619443	0.0258229	0.693695	+	+	+		+		+	+
ENSG00000106546	AHR	0.000621716	0.0258229	0.622675		+
ENSG00000146648	EGFR	0.000621849	0.0258229	0.424982	+	+				+	+	+
ENSG00000180881	CAPS2	0.000629851	0.0258229	0.427212		+
ENSG00000105939	ZC3HAV1	0.000633722	0.0258229	0.47511		+					+
ENSG00000173369	C1QB	0.000634471	0.0258229	0.93328	+	+
ENSG00000059758	CDK17	0.000635221	0.0258229	0.480596		+
ENSG00000182179	UBA7	0.000636362	0.0258229	0.674459		+
ENSG00000154736	ADAMTS5	0.000641644	0.0259569	0.531849	+				+		+	+
ENSG00000092841	MYL6	0.000652215	0.0262227	0.401098		+	+		+	+	+
ENSG00000133961	NUMB	0.00067095	0.0268821	0.554109		+
ENSG00000179954	SSC5D	0.000672719	0.0268821	1.21344	+						+	+
ENSG00000071967	CYBRD1	0.00068351	0.0269843	0.526973		+
ENSG00000118523	CTGF	0.000686265	0.0270116	0.942356	+	+	+		+		+	+
ENSG00000065308	TRAM2	0.000696214	0.0272396	0.568342		+
ENSG00000204262	COL5A2	0.00070323	0.0274323	1.41054	+	+	+		+		+	+
ENSG00000119681	LTBP2	0.000711529	0.0275103	0.54898	+	+	+		+		+	+
ENSG00000171388	APLN	0.000725553	0.027888	-0.599767	+
ENSG00000152661	GJA1	0.000733984	0.0280476	0.953729		+				+	+
ENSG00000044524	EPHA3	0.000752861	0.0284353	0.921947	+	+
ENSG00000106624	AEBP1	0.000763048	0.0284583	1.35097	+	+	+				+	+
ENSG00000012048	BRCA1	0.000764272	0.0284583	-0.610567		+
ENSG00000127241	MASP1	0.000789806	0.0291605	-0.312882	+	+					+	+
ENSG00000076928	ARHGEF1	0.000794838	0.0291819	0.635117		+					+
ENSG00000150540	HNMT	0.000799086	0.0292559	0.533634		+
ENSG00000099139	PCSK5	0.000804366	0.0293672	1.63287	+
ENSG00000109452	INPP4B	0.000807813	0.0294111	-0.356878		+
ENSG00000213064	SFT2D2	0.000824798	0.0296679	0.322037		+
ENSG00000100234	TIMP3	0.000829285	0.0296679	0.300445	+	+
ENSG00000187955	COL14A1	0.000829616	0.0296679	1.49422	+	+			+
ENSG00000162542	TMCO4	0.00083071	0.0296679	0.696808		+
ENSG00000105559	PLEKHA4	0.000838813	0.0297915	0.747316		+
ENSG00000205403	CFI	0.000840989	0.0297915	0.712708	+	+
ENSG00000112902	SEMA5A	0.000843376	0.0297955	0.568153		+					+	+
ENSG00000105971	CAV2	0.000861052	0.0300114	0.385063		+				+
ENSG00000126803	HSPA2	0.000868583	0.0300114	-0.383163		+					+
ENSG00000075223	SEMA3C	0.000868794	0.0300114	0.317125	+	+			+
ENSG00000130957	FBP2	0.000870364	0.0300114	-0.320269		+
ENSG00000183943	PRKX	0.000870756	0.0300114	1.0673		+
ENSG00000133316	WDR74	0.000872385	0.0300114	0.603591		+
ENSG00000163145	C1QTNF7	0.000888338	0.0304007	1.16398	+
ENSG00000196562	SULF2	0.000895467	0.0305648	0.750969		+
ENSG00000159840	ZYX	0.00089961	0.0306265	0.419425		+			+	+	+
ENSG00000118298	CA14	0.000907016	0.0307986	-0.402633		+
ENSG00000131446	MGAT1	0.00092185	0.0310765	0.402154		+					+
ENSG00000176108	CHMP6	0.000922313	0.0310765	-0.405425		+					+
ENSG00000149476	TKFC	0.000928825	0.0311358	0.640553		+
ENSG00000185305	ARL15	0.000934146	0.0311959	0.654437		+
ENSG00000101000	PROCR	0.000939079	0.0312399	0.810404		+		+	+		+	+
ENSG00000135052	GOLM1	0.000957736	0.0316996	0.617395		+			+		+
ENSG00000163513	TGFBR2	0.000973056	0.0319907	0.464619		+					+	+
ENSG00000175183	CSRP2	0.00099382	0.0321901	0.65037		+			+	+	+
ENSG00000115956	PLEK	0.000996797	0.0321901	0.760669		+
ENSG00000240038	AMY2B	0.00101319	0.0326287	-0.330142	+	+
ENSG00000112715	VEGFA	0.00103082	0.0329563	-0.402896	+		+		+		+	+
ENSG00000132434	LANCL2	0.00103648	0.0330539	-0.524095		+					+
ENSG00000205413	SAMD9	0.00105234	0.0334781	0.457033		+
ENSG00000163430	FSTL1	0.00105783	0.0335203	0.932428	+	+	+	+	+		+	+
ENSG00000184113	CLDN5	0.00106389	0.0335203	0.423845		+
ENSG00000186469	GNG2	0.00106782	0.0335633	0.661401		+
ENSG00000198053	SIRPA	0.00108464	0.0339186	0.709107		+					+	+
ENSG00000163565	IFI16	0.00108544	0.0339186	0.592369		+
ENSG00000139329	LUM	0.00109331	0.0340382	1.24497	+	+	+	+	+		+	+
ENSG00000184232	OAF	0.00111025	0.0344413	0.736468		+			+		+	+
ENSG00000143333	RGS16	0.0011229	0.0346303	1.21977		+
ENSG00000162704	ARPC5	0.00114421	0.0351223	0.570551		+			+	+	+
ENSG00000133083	DCLK1	0.00119884	0.0365423	1.2211		+					+
ENSG00000204291	COL15A1	0.00121978	0.0370085	0.455595	+	+
ENSG00000148926	ADM	0.00123584	0.0372969	0.697257	+	+			+
ENSG00000156508	EEF1A1	0.00123782	0.0372969	0.52813		+	+	+	+	+	+
ENSG00000147526	TACC1	0.00125305	0.0375829	0.366053		+					+
ENSG00000106809	OGN	0.00127045	0.0376374	1.16316	+	+					+	+
ENSG00000034510	TMSB10	0.00127138	0.0376374	0.629731		+			+		+
ENSG00000091409	ITGA6	0.00127413	0.0376374	0.393142		+				+	+	+
ENSG00000154330	PGM5	0.00128896	0.0378372	-0.328279		+					+
ENSG00000149115	TNKS1BP1	0.00132106	0.03865	0.637147		+					+
ENSG00000128606	LRRC17	0.00134439	0.0390233	1.25184	+				+	+	+	+
ENSG00000105329	TGFB1	0.00135046	0.0390739	0.804199	+	+			+		+	+
ENSG00000266028	SRGAP2	0.00137153	0.0394385	0.470926		+				+	+
ENSG00000106483	SFRP4	0.00137209	0.0394385	1.36901	+	+	+
ENSG00000165983	PTER	0.00139517	0.0398369	-0.333069		+		+			+
ENSG00000106688	SLC1A1	0.00140066	0.0398369	-1.26327		+
ENSG00000123416	TUBA1B	0.00141477	0.0398784	0.364632		+	+			+
ENSG00000171488	LRRC8C	0.0014339	0.0402443	0.495608		+
ENSG00000001561	ENPP4	0.00144152	0.0403718	-0.292875		+					+	+
ENSG00000105810	CDK6	0.00144836	0.040477	0.680374		+			+		+
ENSG00000100345	MYH9	0.00149197	0.0414308	0.403217		+	+	+		+	+
ENSG00000119699	TGFB3	0.00149703	0.0414833	0.606944	+						+	+
ENSG00000143494	VASH2	0.00151293	0.0417473	1.08031	+
ENSG00000000971	CFH	0.00152542	0.0419156	0.60779	+	+	+		+		+	+
ENSG00000169504	CLIC4	0.00153945	0.0422124	0.470987		+	+		+	+	+
ENSG00000241839	PLEKHO2	0.00154339	0.0422323	0.696433		+					+
ENSG00000106976	DNM1	0.00156979	0.0427844	0.873765		+					+
ENSG00000123124	WWP1	0.0015701	0.0427844	-0.3501		+
ENSG00000131473	ACLY	0.00161321	0.043868	0.397685		+	+	+	+	+	+
ENSG00000162191	UBXN1	0.00171689	0.0455429	-0.276893		+					+
ENSG00000104774	MAN2B1	0.00173111	0.0455429	0.565842		+			+		+	+
ENSG00000187134	AKR1C1	0.00173386	0.0455429	0.327765		+	+	+		+
ENSG00000166165	CKB	0.00176351	0.0460445	0.491117		+	+	+	+	+	+
ENSG00000182326	C1S	0.00179062	0.0466593	0.741593		+	+	+	+
ENSG00000164692	COL1A2	0.0017974	0.0467432	1.58133	+	+	+		+		+	+
ENSG00000101849	TBL1X	0.0018412	0.0474503	-0.496518		+					+
ENSG00000174032	SLC25A30	0.00185221	0.0474503	-0.285052		+
ENSG00000112796	ENPP5	0.00185356	0.0474503	-0.433457	+						+	+
ENSG00000166147	FBN1	0.001867	0.0476086	0.863044	+	+	+		+		+	+
ENSG00000137033	IL33	0.00187577	0.047727	0.402936	+
ENSG00000166033	HTRA1	0.00187893	0.047727	1.1147	+	+	+		+		+	+
ENSG00000111371	SLC38A1	0.00188463	0.0477792	-0.288014		+
ENSG00000107742	SPOCK2	0.00190782	0.0482737	0.974959	+						+	+
ENSG00000130707	ASS1	0.0019228	0.0484655	0.378354		+					+
ENSG00000166482	MFAP4	0.00196776	0.0492203	0.417192	+	+	+		+		+	+
ENSG00000137509	PRCP	0.00197685	0.0492598	0.447812		+			+		+	+
ENSG00000066294	CD84	0.00199937	0.0497262	0.855944		+
ENSG00000155962	CLIC2	0.00201587	0.049947	0.373812		+
ENSG00000107829	FBXW4	0.00207707	0.0509755	-0.284438		+
ENSG00000211460	TSN	0.00209344	0.0511695	-0.291827		+					+
ENSG00000131711	MAP1B	0.00211057	0.0514187	0.55932		+			+	+	+
ENSG00000131370	SH3BP5	0.00212216	0.051497	0.468885		+
ENSG00000163520	FBLN2	0.00212466	0.051497	0.549704	+	+	+		+		+	+
ENSG00000038295	TLL1	0.00212557	0.051497	1.02842	+
ENSG00000111961	SASH1	0.00214261	0.0517186	0.376199		+
ENSG00000100714	MTHFD1	0.00215539	0.0518442	-0.376251		+				+	+
ENSG00000106819	ASPN	0.00215745	0.0518442	1.41671	+	+					+	+
ENSG00000149257	SERPINH1	0.00215968	0.0518442	0.646678		+	+		+	+	+	+
ENSG00000101856	PGRMC1	0.00219841	0.0525115	0.41396		+				+	+
ENSG00000166106	ADAMTS15	0.0022526	0.0535188	0.771641	+
ENSG00000118257	NRP2	0.00225394	0.0535188	0.876015	+	+					+	+
ENSG00000105993	DNAJB6	0.00233418	0.0549266	-0.275351		+					+
ENSG00000169439	SDC2	0.00235151	0.0550379	0.55807		+				+
ENSG00000173166	RAPH1	0.00237635	0.0555202	0.52111		+
ENSG00000166794	PPIB	0.00239708	0.0558756	0.439866		+	+	+	+	+	+	+
ENSG00000117519	CNN3	0.00240012	0.0558756	0.654957		+			+		+	+
ENSG00000188643	S100A16	0.00240435	0.0558756	0.50625		+	+		+	+	+
ENSG00000166411	IDH3A	0.00242475	0.05625	-0.305654		+					+
ENSG00000101224	CDC25B	0.00246124	0.0568846	0.82647		+
ENSG00000158158	CNNM4	0.0024941	0.057452	-0.362449		+
ENSG00000175899	A2M	0.00250432	0.0575863	0.480242	+	+	+	+	+
ENSG00000076706	MCAM	0.00253256	0.058032	0.482095		+			+	+	+	+
ENSG00000132953	XPO4	0.00254768	0.0582765	-0.283229		+					+
ENSG00000142669	SH3BGRL3	0.00256178	0.058497	0.618133		+	+		+	+	+
ENSG00000019991	HGF	0.00259126	0.0590672	1.06817		+					+	+
ENSG00000050405	LIMA1	0.00264512	0.0599821	0.542758		+			+		+
ENSG00000198542	ITGBL1	0.00271305	0.0610996	0.460588	+		+				+	+
ENSG00000137077	CCL21	0.00273198	0.0613153	1.3039	+
ENSG00000090776	EFNB1	0.00273929	0.0613741	0.484067		+					+	+
ENSG00000237889	DDX39B	0.00274754	0.0614539	-0.331286		+	+				+
ENSG00000060982	BCAT1	0.00277637	0.0618401	0.604381		+		+		+	+
ENSG00000150760	DOCK1	0.0027988	0.062176	0.502228		+					+
ENSG00000137563	GGH	0.00281489	0.0624124	0.669734	+	+			+		+	+
ENSG00000159403	C1R	0.00282364	0.0624124	0.69815	+	+	+		+
ENSG00000138119	MYOF	0.00282849	0.0624124	0.934315		+				+	+
ENSG00000043462	LCP2	0.00285221	0.0628302	0.883375		+
ENSG00000110080	ST3GAL4	0.00292151	0.0636084	0.560417	+	+					+	+
ENSG00000116062	MSH6	0.00298858	0.0646391	0.394365		+
ENSG00000177963	RIC8A	0.00300563	0.0649008	0.415579		+					+
ENSG00000121749	TBC1D15	0.00309646	0.0665659	0.305522		+					+	+
ENSG00000276293	PIP4K2B	0.00310672	0.0665659	-0.448049		+
ENSG00000151693	ASAP2	0.00310774	0.0665659	0.592032		+
ENSG00000134955	SLC37A2	0.00311829	0.0665659	0.784859		+
ENSG00000106066	CPVL	0.00315469	0.066799	0.385692		+
ENSG00000070961	ATP2B1	0.00320176	0.0674686	-0.359079		+			+	+	+
ENSG00000129675	ARHGEF6	0.00321444	0.0674976	-0.300518		+
ENSG00000111335	OAS2	0.00324029	0.067736	0.884904		+
ENSG00000158417	EIF5B	0.00325682	0.0679372	-0.332888		+			+		+
ENSG00000158747	NBL1	0.00327988	0.068028	0.653121	+	+					+	+
ENSG00000083444	PLOD1	0.00331198	0.0683799	0.420316		+	+		+	+	+	+
ENSG00000145779	TNFAIP8	0.00338607	0.069563	0.767273		+
ENSG00000185567	AHNAK2	0.00341878	0.0699064	1.30404		+					+
ENSG00000197747	S100A10	0.00342494	0.0699231	0.722867		+			+	+	+
ENSG00000120708	TGFBI	0.00344105	0.0700129	0.679615	+	+	+		+		+	+
ENSG00000059378	PARP12	0.00344541	0.0700129	0.656682		+					+
ENSG00000177971	IMP3	0.0034507	0.0700129	-0.275495		+
ENSG00000189171	S100A13	0.00347578	0.0704127	0.527479	+	+	+		+	+	+	+
ENSG00000169241	SLC50A1	0.00349329	0.0705469	0.582181		+
ENSG00000121898	CPXM2	0.00350315	0.0705469	0.634394	+
ENSG00000153815	CMIP	0.0035052	0.0705469	0.937749		+
ENSG00000065135	GNAI3	0.00352319	0.0705469	0.280513		+				+
ENSG00000152894	PTPRK	0.00352786	0.0705469	0.499337		+			+	+	+	+
ENSG00000273993	PTPRK	0.00352786	0.0705469	0.499337		+			+	+	+	+
ENSG00000164930	FZD6	0.00353084	0.0705469	0.383001		+
ENSG00000143774	GUK1	0.00358373	0.0712689	0.276933		+					+	+
ENSG00000048162	NOP16	0.00358864	0.0712689	-0.367257		+					+
ENSG00000113555	PCDH12	0.00358873	0.0712689	0.621844	+
ENSG00000103653	CSK	0.00368122	0.0728624	0.507671		+					+
ENSG00000165124	SVEP1	0.00368555	0.0728624	0.441602	+	+	+				+	+
ENSG00000187699	C2orf88	0.00368564	0.0728624	-0.315986		+
ENSG00000197417	SHPK	0.00369297	0.0728973	0.452855		+
ENSG00000110395	CBL	0.00373608	0.0734715	0.353077		+					+
ENSG00000142192	APP	0.00374448	0.0734715	0.40349	+	+	+		+		+	+
ENSG00000144908	ALDH1L1	0.00377052	0.0737615	-0.254048		+
ENSG00000138448	ITGAV	0.00379412	0.0741126	0.363462		+				+	+	+
ENSG00000142875	PRKACB	0.00381261	0.0743629	0.372318		+					+
ENSG00000143153	ATP1B1	0.00381956	0.0743676	-0.266009		+				+
ENSG00000150867	PIP4K2A	0.0038242	0.0743676	0.701495		+					+
ENSG00000111331	OAS3	0.00384899	0.0746282	0.861253		+
ENSG00000070756	PABPC1	0.00386925	0.0749103	0.310986		+			+	+	+
ENSG00000151892	GFRA1	0.00393341	0.0760401	0.701351		+					+	+
ENSG00000133706	LARS	0.00395851	0.076092	-0.303894		+				+	+
ENSG00000186340	THBS2	0.00399523	0.0764869	1.14777		+	+		+		+	+
ENSG00000110906	KCTD10	0.00402572	0.076805	0.509613		+
ENSG00000084234	APLP2	0.00406184	0.0772693	0.294529		+					+	+
ENSG00000172936	MYD88	0.00410275	0.0777091	0.571228		+
ENSG00000162390	ACOT11	0.00411358	0.0778019	-0.3471		+
ENSG00000001036	FUCA2	0.00416068	0.0783443	0.390681	+	+			+
ENSG00000186432	KPNA4	0.00420429	0.0788349	-0.252779		+				+	+
ENSG00000185585	OLFML2A	0.00422599	0.0791286	0.379413	+				+		+	+
ENSG00000116954	RRAGC	0.00423355	0.079157	0.327205		+					+
ENSG00000107165	TYRP1	0.0042736	0.0795655	0.409877		+
ENSG00000154175	ABI3BP	0.00429449	0.079651	0.832756	+	+	+		+	+
ENSG00000197170	PSMD12	0.00429767	0.079651	-0.25498		+				+	+
ENSG00000155380	SLC16A1	0.0043016	0.079651	-0.26528		+				+
ENSG00000004975	DVL2	0.00434249	0.0801314	0.517441		+					+
ENSG00000166888	STAT6	0.00435291	0.0801314	0.49692		+					+
ENSG00000080493	SLC4A4	0.00445692	0.0817019	-0.411763		+
ENSG00000276230	RNH1	0.00448787	0.0819256	0.898497		+	+	+		+	+	+
ENSG00000146072	TNFRSF21	0.00456806	0.0824063	0.427289		+
ENSG00000111615	KRR1	0.00456844	0.0824063	-0.310265		+					+
ENSG00000004399	PLXND1	0.00457003	0.0824063	0.472212		+				+
ENSG00000145861	C1QTNF2	0.00458797	0.0826024	0.568854	+
ENSG00000142173	COL6A2	0.00462225	0.0827594	0.791309	+	+	+		+		+	+
ENSG00000101439	CST3	0.00464857	0.0828445	0.253542	+	+	+		+		+	+
ENSG00000158710	TAGLN2	0.00467559	0.0831519	0.479273		+	+		+	+	+	+
ENSG00000118156	ZNF541	0.0047062	0.0834698	-1.29133		+
ENSG00000024422	EHD2	0.00474626	0.0836324	0.689562		+			+	+	+
ENSG00000130300	PLVAP	0.00479879	0.0843132	0.785836		+
ENSG00000126456	IRF3	0.00480708	0.0843459	0.52616		+					+
ENSG00000214063	TSPAN4	0.00487336	0.0850534	0.419067		+				+	+	+
ENSG00000205220	PSMB10	0.00491641	0.0855769	-0.291247		+					+
ENSG00000156976	EIF4A2	0.00498201	0.086489	0.391359		+	+				+
ENSG00000156103	MMP16	0.00515662	0.0885091	0.950048	+
ENSG00000152495	CAMK4	0.0052863	0.0902182	1.06294		+
ENSG00000168016	TRANK1	0.00529763	0.0902939	1.08026		+
ENSG00000186635	ARAP1	0.00535011	0.0910235	0.415359		+					+
ENSG00000197702	PARVA	0.00543499	0.0920772	0.481878		+			+	+	+
ENSG00000110876	SELPLG	0.00543845	0.0920772	0.617374		+
ENSG00000133639	BTG1	0.00551741	0.0929521	0.372759		+
ENSG00000070495	JMJD6	0.00553462	0.0930229	-0.337431		+
ENSG00000125970	RALY	0.00553581	0.0930229	-0.262463		+					+
ENSG00000136040	PLXNC1	0.00561004	0.0940394	0.425843		+
ENSG00000225748	PRRC2A	0.00561065	0.0940394	-0.779339		+					+
ENSG00000115825	PRKD3	0.00565128	0.0944788	-0.305352		+
ENSG00000131016	AKAP12	0.00572802	0.0955194	0.329237		+	+		+	+
ENSG00000132205	EMILIN2	0.00573455	0.0955194	0.701175		+					+	+
ENSG00000176641	RNF152	0.00576323	0.0958612	0.756341		+
ENSG00000174776	WDR49	0.00583685	0.0961544	0.840236		+
ENSG00000183684	ALYREF	0.00583954	0.0961544	-0.368567		+					+
ENSG00000081237	PTPRC	0.0058631	0.0963003	0.408598		+
ENSG00000166289	PLEKHF1	0.00592304	0.0971166	-0.261813		+
ENSG00000197594	ENPP1	0.00592793	0.0971166	0.622513	+	+				+	+	+
ENSG00000136631	VPS45	0.0059731	0.0975172	0.315805		+					+
ENSG00000165072	MAMDC2	0.00599506	0.097715	0.581998	+	+			+
ENSG00000141279	NPEPPS	0.00600141	0.097715	-0.262936		+	+	+	+	+	+
ENSG00000213699	SLC35F6	0.00601191	0.0977644	0.335786		+
ENSG00000143367	TUFT1	0.00610358	0.0988871	0.594975	+
ENSG00000198146	ZNF770	0.00615521	0.0989481	-0.262318		+
ENSG00000132405	TBC1D14	0.00616019	0.0989481	-0.306512		+
ENSG00000120279	MYCT1	0.00620475	0.0995419	0.313399		+
