# Supplementary material for: Epigenetic rewiring of skeletal muscle enhancers after exercise training supports a role in whole-body function and human health
Source: Mol Metab. 2021 Jul 10;53:101290. doi: 10.1016/j.molmet.2021.101290 (PMC8355925; doi:10.1016/j.molmet.2021.101290)
Supplement: Supplementary file 4 — Multimedia component 4 [file mmc4.xlsx]

## Sheet: Sheet1
Chr	start	end	width	logFC (pre- vs post-training)	logCPM	p-value	FDR
chr13	59341171	59343427	2257	1.05851	1.3367	2.23534e-23	1.86642e-18
chr10	72886545	72888679	2135	0.761876	1.52711	4.08292e-14	1.13636e-09
chr16	81900987	81902805	1819	0.814382	1.0169	4.88429e-13	6.79697e-09
chr1	46797890	46800143	2254	-0.65018	2.05314	2.53104e-12	2.24436e-08
chr4	78661240	78662659	1420	0.775305	1.04124	3.65361e-12	2.77329e-08
chr18	9837782	9840269	2488	-0.639546	2.09683	4.29967e-12	2.99171e-08
chr2	23134781	23136248	1468	-0.67799	1.62379	9.2852e-12	5.96367e-08
chr7	34197462	34200102	2641	-0.595909	2.36053	2.94648e-11	1.53762e-07
chr13	110377107	110382391	5285	0.563977	3.08706	3.54123e-11	1.73928e-07
chr5	16527997	16532291	4295	-0.569658	2.96588	4.21697e-11	1.85316e-07
chr2	101473631	101475059	1429	0.605219	2.11714	4.6113e-11	1.92513e-07
chr11	133697000	133698985	1986	-0.657283	1.56626	4.94215e-11	1.965e-07
chr3	15640379	15642463	2085	-0.600628	2.09275	7.11045e-11	2.69861e-07
chr6	106547251	106548657	1407	0.759693	0.817419	1.01601e-10	3.68837e-07
chr17	33982248	33986668	4421	-0.588386	2.27675	1.18009e-10	4.10555e-07
chr2	174595583	174598610	3028	0.604646	1.9312	1.28277e-10	4.28424e-07
chr5	134235414	134237419	2006	-0.61908	1.74714	1.60367e-10	5.15e-07
chr2	3076637	3078021	1385	0.804233	0.551094	1.89509e-10	5.86045e-07
chr4	54940667	54942300	1634	0.724669	0.873049	3.99266e-10	1.19061e-06
chr2	134717390	134719621	2232	0.572544	1.98391	8.92335e-10	2.32833e-06
chr4	153660761	153661402	642	1.0189	-0.359657	1.28378e-09	3.2482e-06
chr5	756189	760754	4566	-0.505327	3.55331	1.58617e-09	3.78396e-06
chr10	124250047	124251809	1763	0.690752	0.924643	1.55464e-09	3.78396e-06
chr3	183734025	183735982	1958	0.624813	1.32347	2.08637e-09	4.41467e-06
chr14	74617333	74620686	3354	0.546584	2.09905	2.72928e-09	5.55815e-06
chr12	111714332	111716898	2567	-0.540542	2.18	3.17755e-09	6.14031e-06
chr20	59010064	59012122	2059	0.559019	1.8871	3.23577e-09	6.14031e-06
chr2	105502731	105506980	4250	-0.521438	2.51499	3.60329e-09	6.34318e-06
chr13	59458650	59460156	1507	0.67652	0.9037	3.64655e-09	6.34318e-06
chr9	84206781	84207819	1039	0.734678	0.59333	3.55174e-09	6.34318e-06
chr5	122076757	122078970	2214	0.551761	1.92835	4.33771e-09	7.24363e-06
chr2	174593174	174595073	1900	0.582494	1.57502	4.3027e-09	7.24363e-06
chr6	4100120	4103567	3448	-0.51633	2.53329	4.63708e-09	7.4413e-06
chr6	168002596	168004689	2094	0.600199	1.42735	4.57189e-09	7.4413e-06
chr4	79597989	79601040	3052	-0.526564	2.31839	4.84617e-09	7.49326e-06
chr7	113693712	113695392	1681	-0.620399	1.26967	5.05289e-09	7.67083e-06
chr20	42338638	42340341	1704	0.581975	1.56903	5.17106e-09	7.69555e-06
chr11	17821387	17823298	1912	0.592622	1.47308	5.2535e-09	7.69555e-06
chr1	20898949	20902674	3726	-0.50784	2.70519	5.43655e-09	7.82638e-06
chr8	19693281	19695802	2522	0.582697	1.54604	5.77606e-09	8.1742e-06
chr11	115104621	115105728	1108	-0.645301	1.00228	8.02947e-09	1.09906e-05
chr17	65562980	65565622	2643	-0.511889	2.34793	9.68082e-09	1.2963e-05
chr10	86022906	86025637	2732	-0.540137	1.95545	1.07192e-08	1.34036e-05
chr4	88289581	88293465	3885	-0.500759	2.63977	1.04793e-08	1.34036e-05
chr6	141462270	141468237	5968	-0.486895	3.12201	1.02775e-08	1.34036e-05
chr9	13615935	13623388	7454	-0.483805	3.25797	1.14532e-08	1.40632e-05
chr13	59357586	59358665	1080	0.70498	0.607882	1.25508e-08	1.51524e-05
chr3	106344671	106349681	5011	-0.495414	2.71931	1.33383e-08	1.56858e-05
chrX	38999166	39000919	1754	-0.634734	1.01125	1.35952e-08	1.57659e-05
chr15	48536383	48537823	1441	0.641169	0.96669	1.39767e-08	1.59863e-05
chr2	134677589	134679450	1862	0.61078	1.17438	1.47177e-08	1.66063e-05
chr2	88163808	88167031	3224	-0.494451	2.63679	1.5158e-08	1.68751e-05
chr14	22612867	22614817	1951	-0.56353	1.53113	1.6792e-08	1.82086e-05
chr3	123049943	123051114	1172	-0.731821	0.429416	1.77162e-08	1.89645e-05
chr21	45361534	45366202	4669	0.475694	3.22739	1.87562e-08	1.98236e-05
chr9	68536749	68539427	2679	-0.501792	2.32114	2.04444e-08	2.13379e-05
chr19	3073423	3075754	2332	-0.536323	1.80604	2.36753e-08	2.44049e-05
chr1	112428818	112432027	3210	0.516448	1.98827	2.92298e-08	2.89834e-05
chr4	40316451	40317623	1173	0.739171	0.350469	2.95055e-08	2.89834e-05
chr20	4811211	4815891	4681	0.480343	2.74999	3.15223e-08	3.02527e-05
chr2	203785337	203787683	2347	0.527891	1.78996	3.63057e-08	3.44475e-05
chr3	27533704	27534700	997	0.761351	0.220307	4.12825e-08	3.87295e-05
chr16	16057635	16069957	12323	-0.444522	4.56991	4.25661e-08	3.949e-05
chr20	14773808	14778186	4379	-0.47073	2.83859	4.43404e-08	4.02418e-05
chr11	75462902	75469986	7085	0.460268	3.26078	4.96351e-08	4.36245e-05
chr18	9834388	9837162	2775	-0.486338	2.3523	5.0416e-08	4.38493e-05
chr5	65831035	65834841	3807	-0.487542	2.27013	6.29256e-08	5.36126e-05
chr6	106545885	106547173	1289	0.619147	0.901063	6.47608e-08	5.43787e-05
chr13	29537899	29539348	1450	0.661572	0.645863	6.51273e-08	5.43787e-05
chr8	23176282	23178037	1756	0.523044	1.70531	6.99119e-08	5.77957e-05
chr21	41146971	41148103	1133	0.708853	0.393695	7.51831e-08	6.0648e-05
chr14	102654323	102655623	1301	0.731266	0.284831	7.55413e-08	6.0648e-05
chr6	108898056	108899228	1173	-0.654678	0.644205	8.04746e-08	6.33897e-05
chr17	64341383	64344380	2998	0.470598	2.56386	8.70176e-08	6.7903e-05
chr12	57617188	57619968	2781	-0.498806	1.97349	8.9955e-08	6.89308e-05
chr8	29809756	29817282	7527	-0.444022	3.58341	9.47634e-08	7.12825e-05
chr18	58576291	58580342	4052	-0.46916	2.56793	1.02255e-07	7.62313e-05
chr19	53656874	53658725	1852	0.513101	1.7301	1.17263e-07	8.51389e-05
chr6	141401134	141407738	6605	-0.432033	4.14644	1.31938e-07	9.49678e-05
chr20	3377067	3379438	2372	0.489453	2.01787	1.36793e-07	9.67941e-05
chr2	120502786	120507607	4822	-0.448286	3.05036	1.42447e-07	9.91147e-05
chr1	51599851	51602201	2351	-0.512541	1.6974	1.47634e-07	0.000101874
chr21	34578375	34580315	1941	-0.519556	1.56603	1.54792e-07	0.000105939
chr7	134786472	134788035	1564	0.632718	0.690454	1.62021e-07	0.000109985
chr19	31315831	31317965	2135	0.499748	1.82118	1.6524e-07	0.000111265
chr18	76696858	76697828	971	0.689316	0.37847	1.75312e-07	0.000116174
chr2	75325104	75326009	906	0.746383	0.119568	1.74566e-07	0.000116174
chr3	26439149	26440130	982	-0.69196	0.437352	1.784e-07	0.000117289
chr10	119024551	119027462	2912	-0.470146	2.26214	1.80311e-07	0.000117619
chr4	123341896	123345036	3141	0.494746	1.85268	1.85844e-07	0.000120289
chr13	49629272	49631167	1896	0.60031	0.847763	2.18e-07	0.000138948
chr10	17028684	17030729	2046	0.504245	1.69005	2.27242e-07	0.00014266
chr3	125642594	125648680	6087	-0.442777	2.96735	2.2915e-07	0.000142784
chr20	48278318	48282083	3766	0.458576	2.45451	2.35957e-07	0.000145937
chr10	29675058	29679021	3964	-0.461981	2.32316	2.3985e-07	0.000147254
chr2	134705653	134707923	2271	0.544968	1.26841	2.65335e-07	0.000160539
chr9	92715137	92717514	2378	-0.519376	1.45815	2.69397e-07	0.000161824
chr1	45768388	45773170	4783	-0.441562	2.86098	3.26471e-07	0.000182435
chr19	48121789	48123922	2134	0.557095	1.10345	3.27743e-07	0.000182435
chr9	112050155	112051195	1041	0.635741	0.583796	3.27029e-07	0.000182435
chr4	123337509	123340878	3370	0.44903	2.52244	3.35025e-07	0.000185253
chr1	224579037	224580563	1527	-0.510133	1.48447	3.9836e-07	0.000211238
chr21	37656918	37659717	2800	-0.48892	1.72732	3.99727e-07	0.000211238
chr10	62130203	62132536	2334	0.545961	1.16716	3.95867e-07	0.000211238
chr2	158998371	158999959	1589	0.578576	0.907571	3.99545e-07	0.000211238
chr8	23083140	23084798	1659	0.626671	0.610262	4.14636e-07	0.000217739
chr1	118717067	118717715	649	-0.84682	-0.394237	4.24827e-07	0.000219157
chr20	50686330	50687934	1605	-0.581075	0.877371	4.25211e-07	0.000219157
chr8	1744953	1747333	2381	0.522443	1.35657	4.22021e-07	0.000219157
chr18	27056869	27059347	2479	-0.452871	2.32601	4.49253e-07	0.000228725
chr1	20920462	20923763	3302	-0.446981	2.43526	4.47425e-07	0.000228725
chr21	45355098	45359449	4352	0.429713	3.03519	4.77681e-07	0.000241724
chr17	66309154	66310569	1416	-0.598159	0.74198	4.83034e-07	0.00024296
chr12	93569202	93574263	5062	0.413158	4.18621	4.96252e-07	0.000246637
chr2	213846493	213848682	2190	-0.485306	1.76174	5.09034e-07	0.000251493
chr4	15849376	15855425	6050	-0.424416	3.27661	5.26715e-07	0.000254281
chr5	145973541	145976482	2942	-0.453655	2.19435	5.34034e-07	0.000256263
chr12	108622237	108623768	1532	0.629665	0.53714	5.53621e-07	0.000262643
chr7	90660748	90662939	2192	-0.472758	1.87191	5.60069e-07	0.000264201
chr1	36206198	36208487	2290	-0.474167	1.86871	5.8343e-07	0.000269606
chr8	118195394	118196970	1577	0.586759	0.80309	5.77443e-07	0.000269606
chr20	57937520	57939029	1510	0.593231	0.755872	5.78299e-07	0.000269606
chr10	124240333	124241442	1110	0.611288	0.633854	6.25733e-07	0.000285498
chr7	112867989	112869469	1481	-0.496468	1.52507	6.32044e-07	0.00028681
chr17	64334724	64338211	3488	0.438906	2.49036	6.55014e-07	0.000294038
chr1	59194891	59197469	2579	-0.505676	1.44129	7.0035e-07	0.000307771
chr18	75238078	75240015	1938	0.536645	1.13419	7.44151e-07	0.000325307
chr22	26320958	26322824	1867	-0.471619	1.83175	7.74154e-07	0.00033666
chr16	4824556	4828119	3564	-0.453048	2.09151	7.97775e-07	0.000345135
chr11	79237698	79238882	1185	0.710916	0.086485	8.11906e-07	0.000349438
chr2	221554377	221556179	1803	-0.474307	1.76171	8.19256e-07	0.000350793
chr5	134594292	134596220	1929	-0.435743	2.476	8.31592e-07	0.00035246
chr3	125649862	125651953	2092	-0.532413	1.12433	8.97794e-07	0.000378597
chr4	185478119	185483044	4926	-0.409625	3.5934	9.08084e-07	0.000381012
chr3	188887409	188890601	3193	-0.428143	2.61437	9.18591e-07	0.000382228
chr4	25858862	25861501	2640	0.447952	2.13215	9.20138e-07	0.000382228
chr7	64905251	64909807	4557	-0.43054	2.67363	9.31496e-07	0.000385031
chr6	3376677	3378644	1968	-0.49414	1.47132	9.41794e-07	0.00038737
chr2	175890333	175891078	746	-0.579643	0.819989	9.57528e-07	0.00039191
chr6	99030577	99034455	3879	-0.428474	2.62348	9.80072e-07	0.000399181
chr14	34679779	34682218	2440	-0.471896	1.80075	1.03934e-06	0.000417217
chr16	58316114	58319797	3684	0.433429	2.42897	1.03454e-06	0.000417217
chr8	61012560	61014269	1710	0.564604	0.841725	1.08988e-06	0.000431283
chr16	16196239	16198617	2379	-0.424764	2.63714	1.13844e-06	0.00044627
chr19	54363781	54365740	1960	0.528189	1.12376	1.18199e-06	0.000461175
chr6	125533408	125535837	2430	-0.438513	2.20121	1.27698e-06	0.000493623
chr18	58593775	58597157	3383	-0.432273	2.28537	1.39813e-06	0.000530628
chr2	191384904	191386310	1407	0.513672	1.21996	1.3947e-06	0.000530628
chr1	95244198	95248493	4296	-0.423705	2.5403	1.42423e-06	0.000534614
chr9	69354573	69360064	5492	-0.410178	3.09497	1.43251e-06	0.000534614
chr8	26265044	26267879	2836	0.455408	1.87117	1.43424e-06	0.000534614
chr17	78255225	78259674	4450	-0.417582	2.69723	1.44915e-06	0.000537768
chr13	110229206	110234873	5668	0.400561	3.55688	1.53374e-06	0.000561673
chrX	3345025	3347234	2210	0.471679	1.63022	1.56097e-06	0.000564218
chr10	102548646	102550459	1814	-0.545774	0.902173	1.63764e-06	0.000589379
chr1	85337712	85341684	3973	-0.418948	2.65615	1.65034e-06	0.000591403
chr17	27984231	27986414	2184	0.48639	1.43821	1.74603e-06	0.000620369
chr3	10328265	10338718	10454	-0.390815	4.15795	1.7597e-06	0.000622576
chr17	65454779	65458152	3374	-0.418445	2.55239	1.7849e-06	0.000626185
chr4	85777998	85780132	2135	0.500815	1.28109	1.78095e-06	0.000626185
chr7	123632383	123635341	2959	-0.466696	1.64778	1.7944e-06	0.000626883
chr2	167141101	167143941	2841	-0.428985	2.28685	1.81233e-06	0.000630509
chr9	126958193	126960157	1965	-0.468722	1.61812	1.83821e-06	0.000636861
chr11	44977141	44981371	4231	0.413996	2.69406	1.84896e-06	0.000637936
chr2	121581463	121584272	2810	-0.452334	1.82756	1.89224e-06	0.000650182
chr1	228848256	228849859	1604	-0.565172	0.745367	1.99623e-06	0.00066658
chr3	48783828	48785463	1636	-0.499937	1.25428	2.00383e-06	0.00066658
chr7	135282968	135285120	2153	-0.482707	1.45025	1.95834e-06	0.00066658
chr1	67370084	67374519	4436	-0.407115	2.93818	1.97975e-06	0.00066658
chr16	67902324	67903956	1633	0.52195	1.07336	1.98587e-06	0.00066658
chr12	29164237	29165402	1166	0.593385	0.568365	1.99021e-06	0.00066658
chr10	112295310	112300045	4736	-0.399271	3.29625	2.23071e-06	0.00073326
chr9	107173931	107178280	4350	-0.396004	3.37732	2.2394e-06	0.00073326
chr11	86515126	86516345	1220	0.638074	0.296663	2.25445e-06	0.000735302
chr14	34682337	34683650	1314	-0.508969	1.22128	2.31698e-06	0.000743838
chr11	107769639	107771510	1872	-0.470957	1.54153	2.29157e-06	0.000743838
chr6	52135247	52141031	5785	-0.395857	3.44048	2.30581e-06	0.000743838
chr6	36820786	36824760	3975	0.416259	2.48721	2.32516e-06	0.000743838
chr1	145934799	145938512	3714	-0.407907	2.80035	2.33408e-06	0.00074384
chr15	64883398	64884861	1464	0.543528	0.865422	2.34338e-06	0.000743964
chr3	13250756	13252374	1619	0.559143	0.773464	2.35537e-06	0.000744938
chr2	179593512	179595616	2105	-0.466734	1.55793	2.48549e-06	0.000771481
chr4	15870248	15872852	2605	-0.43886	2.0851	2.5268e-06	0.0007814
chr15	90019227	90021540	2314	0.430353	2.10436	2.59297e-06	0.00079001
chr11	44953823	44956394	2572	0.471384	1.5094	2.5973e-06	0.00079001
chr15	63961300	63963995	2696	-0.4526	1.75005	2.62521e-06	0.000790944
chr10	49008029	49009566	1538	-0.488214	1.32727	2.65533e-06	0.000794656
chr13	59364221	59365294	1074	0.621306	0.364636	2.70827e-06	0.000804732
chr4	5050623	5052386	1764	0.462428	1.58989	2.72661e-06	0.000807308
chr2	219273543	219275922	2380	-0.419257	2.32848	2.75316e-06	0.000809163
chr9	120930923	120932963	2041	0.433506	2.02191	2.76195e-06	0.000809163
chr13	59671618	59672421	804	0.623249	0.348023	2.75327e-06	0.000809163
chrX	134548711	134550278	1568	0.471407	1.48886	2.88031e-06	0.000836911
chr5	131378858	131381273	2416	0.454884	1.68178	2.90499e-06	0.00083929
chr18	22252930	22254383	1454	0.605649	0.440314	2.92434e-06	0.000841968
chr11	112752619	112754541	1923	-0.50535	1.2035	2.97598e-06	0.000848394
chr2	121349256	121352701	3446	-0.411058	2.46979	3.00484e-06	0.000853375
chr4	151532343	151536639	4297	-0.400749	2.90318	3.06797e-06	0.000861387
chr1	231929144	231930738	1595	0.486729	1.29979	3.07432e-06	0.000861387
chr17	64330929	64334624	3696	0.399571	2.92009	3.14969e-06	0.000879554
chr10	112231365	112233298	1934	-0.498299	1.18197	3.37218e-06	0.000938546
chr7	132138421	132139561	1141	-0.614685	0.357115	3.48595e-06	0.000963784
chr7	40043245	40043897	653	-0.718741	-0.160246	3.53607e-06	0.000974414
chr20	4821459	4824482	3024	0.401207	2.72375	3.60856e-06	0.00099112
chr12	29659756	29662217	2462	-0.467916	1.44501	3.74018e-06	0.0010239
chr16	14494005	14504348	10344	-0.376919	4.32811	3.82672e-06	0.00104077
chr11	129991707	129993285	1579	-0.501668	1.10167	3.98596e-06	0.00107958
chr18	61742170	61747171	5002	0.392185	3.06256	3.99527e-06	0.00107958
chr2	222805242	222807442	2201	-0.451013	1.64185	4.11168e-06	0.00110389
chr3	184525168	184526327	1160	0.441277	1.81119	4.15341e-06	0.00111152
chr16	86865105	86867596	2492	-0.426356	2.03993	4.33055e-06	0.00114215
chr6	35285272	35288803	3532	-0.411433	2.29688	4.31146e-06	0.00114215
chr2	28605144	28615768	10625	-0.371291	4.82591	4.36365e-06	0.00114215
chr4	54783520	54785513	1994	0.458858	1.53382	4.35227e-06	0.00114215
chr19	48806833	48809292	2460	-0.439138	1.76962	4.44794e-06	0.00116058
chr22	25831980	25836683	4704	-0.407071	2.39555	4.55315e-06	0.00117832
chr22	27506296	27513303	7008	-0.380532	3.61592	4.57237e-06	0.00117832
chr7	5569027	5570833	1807	0.447188	1.67225	4.56837e-06	0.00117832
chr8	11836106	11839268	3163	-0.42431	2.00291	4.64304e-06	0.00119285
chr9	112831336	112831987	652	0.693077	-0.0774961	4.66068e-06	0.00119371
chr3	26613699	26614988	1290	-0.503775	1.08581	4.733e-06	0.00119448
chr3	196843034	196844645	1612	-0.496113	1.11722	4.77815e-06	0.00119448
chr19	3071480	3073352	1873	-0.453812	1.62312	4.77675e-06	0.00119448
chr6	152300368	152302676	2309	0.407656	2.37435	4.70522e-06	0.00119448
chr5	76952816	76954850	2035	0.453927	1.56004	4.71643e-06	0.00119448
chr9	121503132	121504141	1010	0.68484	-0.0417832	4.76422e-06	0.00119448
chr6	100086966	100089773	2808	-0.42369	2.07539	4.8338e-06	0.00120479
chr7	113502354	113506241	3888	-0.38469	3.29382	4.8722e-06	0.00121074
chr6	112214543	112217317	2775	0.425017	1.97681	5.0054e-06	0.00123648
chr8	124394223	124396849	2627	-0.415644	2.14923	5.40062e-06	0.00130327
chr22	21815761	21817890	2130	0.433134	1.81356	5.44022e-06	0.00130904
chr5	87368126	87370872	2747	-0.457793	1.46474	5.5814e-06	0.00133289
chr1	233086690	233088384	1695	0.450973	1.56543	5.58722e-06	0.00133289
chr18	58182096	58183565	1470	-0.507507	1.00427	5.66046e-06	0.00133982
chr20	308637	310503	1867	0.444824	1.64442	5.66442e-06	0.00133982
chr10	23402422	23406713	4292	-0.382253	3.23718	5.70504e-06	0.00134562
chr13	59336472	59338367	1896	0.477578	1.26531	5.7216e-06	0.00134572
chr3	50211708	50216901	5194	-0.37675	3.58441	5.74003e-06	0.00134626
chr3	149976691	149979966	3276	-0.406369	2.29578	5.901e-06	0.00137245
chr12	46777053	46780924	3872	-0.401395	2.41787	6.01306e-06	0.00139077
chr8	133593578	133598641	5064	-0.383082	3.12392	6.16363e-06	0.00142165
chr2	212972524	212976238	3715	-0.392227	2.72098	6.30023e-06	0.00144518
chr6	4252967	4254613	1647	0.44466	1.60795	6.32137e-06	0.00144605
chr3	113606084	113608405	2322	-0.437154	1.73174	6.36937e-06	0.00145305
chr16	7496874	7499195	2322	-0.486987	1.14798	6.55617e-06	0.00148754
chr3	115281356	115282934	1579	-0.560655	0.564393	6.79199e-06	0.00152858
chr18	456104	457371	1268	0.450074	1.51524	6.77826e-06	0.00152858
chr19	53643207	53646333	3127	0.411701	2.11365	6.8363e-06	0.00153442
chr6	118292051	118297432	5382	-0.373824	3.57696	6.86796e-06	0.00153739
chr12	11838125	11840296	2172	0.427012	1.82688	7.06641e-06	0.00157338
chr1	23997070	24000960	3891	-0.399078	2.38343	7.09616e-06	0.0015758
chr14	23141655	23144935	3281	-0.408054	2.16675	7.11554e-06	0.00157591
chr12	54425491	54430041	4551	0.383036	2.98998	7.24655e-06	0.00160068
chr14	72825723	72826712	990	-0.620119	0.204925	7.29863e-06	0.00160628
chr14	66649303	66650576	1274	0.486709	1.11757	7.32193e-06	0.00160628
chr6	140978888	140980762	1875	-0.443211	1.6003	7.35645e-06	0.00160794
chr19	17522591	17524143	1553	0.453612	1.44268	7.5672e-06	0.00164969
chr6	18439294	18440966	1673	-0.50487	0.93855	7.66161e-06	0.00166159
chr3	46467775	46473280	5506	-0.371894	3.64815	7.70587e-06	0.00166686
chr7	64890243	64892608	2366	-0.453031	1.51078	7.87066e-06	0.00168505
chr14	74953281	74956987	3707	0.377161	3.21667	7.83264e-06	0.00168505
chr18	50653351	50660126	6776	-0.368951	3.8638	7.91732e-06	0.0016907
chr9	119046153	119050870	4718	-0.386856	2.77349	8.04019e-06	0.00170631
chr10	97594594	97603648	9055	-0.361497	4.55608	8.0151e-06	0.00170631
chr6	73711909	73715113	3205	0.409866	2.08713	8.05565e-06	0.00170631
chr6	150418622	150419760	1139	0.478269	1.1813	8.07214e-06	0.00170631
chr17	65387711	65390373	2663	-0.474827	1.21444	8.15361e-06	0.00171484
chr9	131214238	131215816	1579	0.520342	0.822468	8.15234e-06	0.00171484
chr2	239537870	239541226	3357	-0.379307	3.06657	8.30901e-06	0.00174314
chr8	106081212	106084526	3315	0.406224	2.13608	8.44834e-06	0.00176793
chr13	27667430	27668910	1481	-0.486256	1.08685	8.53339e-06	0.0017724
chr6	124007731	124009819	2089	-0.424478	1.80417	8.5103e-06	0.0017724
chr1	150531403	150534718	3316	-0.389082	2.60285	8.64569e-06	0.00177366
chr5	15849789	15854904	5116	0.384214	2.82567	8.59949e-06	0.00177366
chr6	168013180	168014410	1231	0.530429	0.741125	8.56471e-06	0.00177366
chr2	197627647	197628998	1352	0.533207	0.708184	8.6168e-06	0.00177366
chr17	30808847	30810142	1296	0.581676	0.405637	8.63109e-06	0.00177366
chr11	126193135	126195326	2192	-0.48137	1.11885	8.73379e-06	0.00178735
chr2	10554986	10556130	1145	0.554384	0.564497	8.82083e-06	0.00179733
chr9	5567961	5572057	4097	-0.39373	2.41346	8.86825e-06	0.00180161
chr2	74225626	74228294	2669	-0.393003	2.45758	8.91234e-06	0.00180248
chr1	184464256	184468498	4243	-0.383704	2.7438	8.93356e-06	0.00180248
chr17	45940093	45945590	5498	-0.364723	3.96909	8.93725e-06	0.00180248
chr7	96410194	96411283	1090	-0.639836	0.0679805	8.97653e-06	0.00180603
chr11	8882085	8882978	894	-0.648685	0.020983	9.21445e-06	0.00183801
chr7	44430111	44435631	5521	-0.377638	2.97553	9.22167e-06	0.00183801
chr4	123359535	123361855	2321	0.415452	1.91982	9.22351e-06	0.00183801
chr21	38487568	38491113	3546	0.392905	2.40669	9.54462e-06	0.00187957
chr12	96094486	96095676	1191	0.543575	0.617739	9.52532e-06	0.00187957
chr1	203338534	203340361	1828	-0.455813	1.34903	9.71982e-06	0.00190957
chr1	154695823	154699234	3412	-0.382939	2.72588	9.76573e-06	0.00191408
chr1	229876148	229881305	5158	-0.372843	3.22667	9.80438e-06	0.00191716
chr6	35010082	35010849	768	-0.736896	-0.399808	1.00768e-05	0.00194948
chr19	55519730	55522607	2878	-0.387576	2.59336	1.0011e-05	0.00194948
chr20	3221136	3224997	3862	-0.379741	2.80039	1.01098e-05	0.00194948
chr13	43936708	43938199	1492	0.48323	1.08324	1.00542e-05	0.00194948
chr14	94558447	94561965	3519	-0.402859	2.16075	1.0299e-05	0.00198139
chr4	17770767	17772161	1395	-0.522364	0.788167	1.03592e-05	0.0019839
chr16	7425417	7426602	1186	-0.624262	0.124441	1.04593e-05	0.0019934
chr20	31622049	31623051	1003	0.560632	0.488991	1.04808e-05	0.0019934
chr6	118395778	118402080	6303	-0.365937	3.6366	1.05453e-05	0.00200112
chr9	35363326	35369293	5968	-0.368059	3.39245	1.05853e-05	0.00200416
chr1	67724015	67725709	1695	0.5066	0.860553	1.09662e-05	0.00207156
chr22	26229133	26232457	3325	-0.391096	2.40769	1.13136e-05	0.00212368
chr4	70636607	70639172	2566	-0.375162	2.95611	1.13183e-05	0.00212368
chr6	150865278	150867353	2076	0.395984	2.23075	1.14561e-05	0.00214471
chr21	45307986	45310906	2921	0.412319	1.90502	1.15971e-05	0.00216609
chr8	119884842	119885869	1028	-0.496467	0.923454	1.17435e-05	0.00218381
chr5	7431120	7433131	2012	-0.417274	1.81651	1.17711e-05	0.00218409
chr1	226798397	226800035	1639	0.43813	1.50959	1.20577e-05	0.00221756
chr2	210431485	210433762	2278	-0.429005	1.62641	1.21627e-05	0.00223196
chr11	111693633	111695216	1584	-0.465879	1.19972	1.22134e-05	0.00223634
chr10	34824322	34825811	1490	-0.492267	0.948786	1.22584e-05	0.00223967
chr4	8328722	8333488	4767	-0.372837	3.00822	1.23921e-05	0.00225915
chr6	162186525	162188780	2256	-0.413327	1.86271	1.25083e-05	0.00227043
chr13	110346270	110349725	3456	0.396795	2.16902	1.26399e-05	0.00228933
chr13	114259230	114261937	2708	-0.43534	1.52773	1.27206e-05	0.00229896
chr5	45333626	45336330	2705	-0.38023	2.66798	1.29121e-05	0.00232351
chr6	22145228	22148865	3638	0.374331	2.8609	1.29935e-05	0.00233314
chr1	216803326	216805367	2042	-0.433188	1.56306	1.31722e-05	0.00236014
chr2	121345563	121347234	1672	-0.529996	0.63271	1.34811e-05	0.00239436
chr2	27821573	27824310	2738	-0.392805	2.21729	1.34595e-05	0.00239436
chr12	115450088	115453847	3760	-0.379184	2.69741	1.34337e-05	0.00239436
chr4	57062406	57063866	1461	0.495559	0.914621	1.35162e-05	0.00239436
chr4	54913056	54914989	1934	0.470736	1.12502	1.36085e-05	0.00240222
chr11	128327191	128331992	4802	0.374758	2.80636	1.38236e-05	0.00242482
chr15	61697165	61698751	1587	-0.443241	1.39945	1.41661e-05	0.00247873
chr1	32128493	32131508	3016	-0.390337	2.23826	1.41903e-05	0.00247873
chr4	90209055	90209648	594	0.661742	-0.105253	1.42235e-05	0.00247935
chr11	94704749	94708519	3771	-0.366667	3.23277	1.43302e-05	0.00248437
chr19	15463484	15465235	1752	0.434331	1.51267	1.42931e-05	0.00248437
chr19	42563840	42565839	2000	-0.438344	1.44615	1.46562e-05	0.00253361
chr17	39282521	39286591	4071	-0.376919	2.65498	1.47232e-05	0.00253994
chr12	46959804	46961761	1958	-0.389705	2.32085	1.48025e-05	0.00254834
chr16	29156470	29158446	1977	0.425361	1.62152	1.48397e-05	0.00254949
chr10	78292662	78293613	952	-0.544415	0.515669	1.50114e-05	0.00256564
chr18	11178346	11180992	2647	-0.372316	2.82964	1.50115e-05	0.00256564
chr14	88232483	88234010	1528	0.500089	0.859847	1.50259e-05	0.00256564
chr16	15408625	15409799	1175	-0.655571	-0.0942	1.51207e-05	0.00256609
chr9	95175535	95178043	2509	-0.431119	1.52507	1.51151e-05	0.00256609
chr4	75841324	75842245	922	-0.631911	0.0236904	1.5225e-05	0.00256813
chr3	196623216	196624008	793	0.609847	0.149922	1.51741e-05	0.00256813
chr1	27132007	27133887	1881	-0.431799	1.51478	1.52923e-05	0.00256911
chr4	151401867	151402985	1119	-0.544575	0.518977	1.53697e-05	0.0025737
chr22	41370600	41373267	2668	-0.402439	1.96881	1.53813e-05	0.0025737
chr9	68417584	68419858	2275	-0.422139	1.67495	1.54338e-05	0.00257731
chr1	10859355	10865023	5669	-0.362927	3.29113	1.57624e-05	0.00261798
chr6	31733198	31739028	5831	0.354552	4.01678	1.57713e-05	0.00261798
chr14	85573524	85578060	4537	-0.362929	3.36047	1.58394e-05	0.00261887
chr8	127931305	127932633	1329	0.540412	0.550184	1.58358e-05	0.00261887
chr16	69915282	69918834	3553	-0.405294	1.89928	1.59172e-05	0.00262653
chr8	125273423	125274521	1099	-0.447093	1.33459	1.61459e-05	0.00265378
chr3	113684965	113687822	2858	-0.391147	2.17894	1.61222e-05	0.00265378
chr6	111211132	111213012	1881	-0.419411	1.66617	1.63453e-05	0.00267602
chr7	38358200	38359390	1191	0.58672	0.283167	1.64103e-05	0.0026814
chr12	45164621	45168121	3501	-0.376021	2.61197	1.64469e-05	0.00268212
chr22	33724546	33728273	3728	-0.391105	2.16613	1.65373e-05	0.00268254
chr3	112373761	112375161	1401	0.493379	0.875357	1.68062e-05	0.00271947
chr6	79651073	79652149	1077	0.595028	0.216009	1.68783e-05	0.00272586
chr18	9816926	9819288	2363	-0.424626	1.60589	1.69732e-05	0.00272659
chr1	41494064	41497640	3577	-0.361221	3.31467	1.69808e-05	0.00272659
chr6	157433288	157434073	786	-0.624631	0.0362257	1.7328e-05	0.00275061
chr8	120051188	120052773	1586	-0.507579	0.751379	1.73157e-05	0.00275061
chr15	82942623	82945200	2578	-0.453009	1.2328	1.73171e-05	0.00275061
chr11	116471261	116474562	3302	-0.366676	3.08896	1.71938e-05	0.00275061
chr21	33300449	33303291	2843	0.381159	2.4031	1.72957e-05	0.00275061
chr16	3541581	3544530	2950	-0.380406	2.42133	1.74243e-05	0.00276065
chr6	109316543	109319618	3076	-0.373395	2.81048	1.74872e-05	0.00276536
chr1	206921598	206923508	1911	0.483247	0.968842	1.77309e-05	0.00279332
chr15	50778785	50785344	6560	-0.35982	3.40299	1.77922e-05	0.00279641
chr16	85790208	85790795	588	0.681447	-0.22708	1.78175e-05	0.00279641
chr1	56796732	56801119	4388	-0.36773	2.8865	1.80616e-05	0.0028294
chr17	67021298	67023216	1919	-0.423747	1.56695	1.83153e-05	0.00285309
chr10	95499544	95505565	6022	-0.363511	3.0568	1.83042e-05	0.00285309
chr9	121615804	121621957	6154	-0.354014	3.72701	1.85108e-05	0.00287817
chr1	225698574	225701990	3417	-0.36755	2.84597	1.86157e-05	0.00288684
chr8	119415801	119417172	1372	0.466316	1.09238	1.86703e-05	0.00288684
chr15	73866013	73867805	1793	-0.506476	0.764068	1.90137e-05	0.00292332
chr1	181056392	181058007	1616	-0.449958	1.26106	1.90793e-05	0.00292332
chr11	128289973	128292762	2790	0.381004	2.36077	1.89901e-05	0.00292332
chr6	112218119	112219423	1305	0.476081	1.01001	1.90813e-05	0.00292332
chr14	66650723	66654076	3354	0.375263	2.51617	1.92915e-05	0.00295011
chr2	102100538	102101593	1056	-0.621024	0.0373847	1.95344e-05	0.0029818
chr7	55582557	55584001	1445	-0.51844	0.656768	1.98226e-05	0.00300979
chr11	118251717	118252656	940	0.490692	0.868531	1.98259e-05	0.00300979
chr2	85783992	85788449	4458	-0.372217	2.57084	1.98717e-05	0.00301127
chr15	95456369	95460668	4300	0.373098	2.55771	2.04077e-05	0.00308131
chr5	79495169	79496648	1480	-0.496406	0.800437	2.05082e-05	0.00308403
chr7	101973998	101976383	2386	-0.395197	2.00881	2.05385e-05	0.00308403
chr5	140008634	140012652	4019	-0.36327	3.0167	2.07576e-05	0.00310605
chr2	20566819	20580439	13621	0.342473	5.01172	2.11048e-05	0.00314672
chr8	29792136	29793597	1462	-0.459223	1.13286	2.14431e-05	0.00319136
chr8	127925950	127927459	1510	0.464978	1.0754	2.1504e-05	0.00319136
chr15	66369393	66370995	1603	0.40714	1.76932	2.17419e-05	0.00321304
chr12	119600314	119601476	1163	-0.596541	0.152158	2.19969e-05	0.0032225
chr9	94568137	94570045	1909	-0.417268	1.6384	2.20376e-05	0.0032225
chr2	113338069	113341865	3797	-0.392697	2.00315	2.19804e-05	0.0032225
chr17	40509591	40512757	3167	-0.38381	2.20061	2.20035e-05	0.0032225
chr7	2110926	2113423	2498	0.39695	1.93062	2.20052e-05	0.0032225
chr12	1774999	1777385	2387	-0.376041	2.3958	2.21725e-05	0.00323091
chr5	140022780	140023451	672	-0.667266	-0.219175	2.23388e-05	0.00323246
chr16	50145729	50147782	2054	-0.424905	1.51491	2.22546e-05	0.00323246
chr12	96098485	96100817	2333	0.406487	1.77263	2.23381e-05	0.00323246
chr13	49627926	49629130	1205	0.508567	0.705399	2.23476e-05	0.00323246
chr6	158020897	158021935	1039	0.54568	0.445228	2.23766e-05	0.00323246
chr16	87894331	87895143	813	-0.708998	-0.406107	2.24215e-05	0.00323334
chr2	152619353	152621403	2051	-0.424842	1.50034	2.26538e-05	0.00324442
chr1	236638297	236640808	2512	-0.377393	2.39197	2.26403e-05	0.00324442
chr9	132216566	132217556	991	-0.625878	-0.0112767	2.28217e-05	0.00326288
chr11	120395195	120398721	3527	-0.368333	2.65139	2.29646e-05	0.00326653
chr5	149454889	149457812	2924	-0.362875	2.93043	2.29358e-05	0.00326653
chr12	48075315	48076145	831	-0.647343	-0.136309	2.39655e-05	0.00326754
chr7	64849152	64850310	1159	-0.551121	0.414463	2.39524e-05	0.00326754
chr3	102088563	102089944	1382	-0.457766	1.14221	2.3504e-05	0.00326754
chr1	184596336	184598173	1838	-0.449956	1.18922	2.36621e-05	0.00326754
chr7	100252298	100254120	1823	-0.428532	1.44835	2.33696e-05	0.00326754
chr8	140275827	140278139	2313	-0.397357	1.89627	2.33642e-05	0.00326754
chr6	123743810	123747519	3710	-0.37518	2.43658	2.32117e-05	0.00326754
chr13	38893472	38896436	2965	-0.368582	2.60846	2.39803e-05	0.00326754
chr7	25775388	25779607	4220	-0.363809	2.88641	2.3896e-05	0.00326754
chr2	86506754	86511497	4744	-0.363579	2.81232	2.39133e-05	0.00326754
chr6	118619272	118623551	4280	-0.361144	2.92961	2.35036e-05	0.00326754
chr6	118305776	118310511	4736	-0.359685	2.9961	2.39856e-05	0.00326754
chr6	118580019	118588207	8189	-0.345933	4.04512	2.39892e-05	0.00326754
chr1	209767974	209770253	2280	0.373446	2.45983	2.32432e-05	0.00326754
chr2	42141036	42143223	2188	0.377628	2.32046	2.35677e-05	0.00326754
chr1	25922131	25923951	1821	0.385347	2.14231	2.33634e-05	0.00326754
chr3	146506855	146508258	1404	0.47838	0.935424	2.3916e-05	0.00326754
chr4	38561635	38562651	1017	0.531708	0.523087	2.37498e-05	0.00326754
chr1	35319117	35320972	1856	-0.427982	1.44336	2.40667e-05	0.00326953
chr3	150033714	150037633	3920	-0.348238	3.79779	2.42952e-05	0.00328777
chr21	28973591	28977137	3547	-0.370367	2.56759	2.45172e-05	0.00330176
chr8	101930227	101932878	2652	-0.365457	2.75444	2.44777e-05	0.00330176
chr14	54734447	54738863	4417	-0.361291	2.93904	2.4622e-05	0.00331053
chr11	57535577	57544203	8627	-0.340019	5.01545	2.48629e-05	0.00332685
chr9	36150028	36152510	2483	0.40809	1.71158	2.48233e-05	0.00332685
chr17	4623240	4626089	2850	-0.3685	2.58641	2.5103e-05	0.00334824
chr14	68494861	68496136	1276	0.482589	0.878136	2.53568e-05	0.00336596
chr12	46717600	46718375	776	-0.637114	-0.098661	2.55421e-05	0.00337866
chr14	61113470	61114757	1288	-0.523479	0.553701	2.55738e-05	0.00337866
chr11	26839595	26843626	4032	-0.365696	2.65655	2.55718e-05	0.00337866
chr8	13365008	13368965	3958	0.37816	2.25353	2.56621e-05	0.00338496
chr5	139401391	139402350	960	-0.496242	0.754702	2.58763e-05	0.00339595
chr6	109223474	109226770	3297	-0.364345	2.72019	2.59081e-05	0.00339595
chr6	53677664	53683683	6020	-0.358505	2.97873	2.58907e-05	0.00339595
chr12	58225696	58226860	1165	0.511482	0.666974	2.59939e-05	0.00340185
chr8	74243829	74248250	4422	-0.361927	2.80397	2.61247e-05	0.00341362
chr16	81624746	81626231	1486	0.485027	0.85434	2.63508e-05	0.00343779
chr14	51546038	51548872	2835	-0.376117	2.29556	2.69289e-05	0.00349139
chr17	969029	970879	1851	-0.433318	1.33616	2.70688e-05	0.00350409
chr3	179704811	179718736	13926	-0.337425	5.04023	2.73064e-05	0.00352938
chr20	58826898	58830227	3330	-0.363587	2.71281	2.74818e-05	0.00353755
chr15	64860739	64862759	2021	0.443634	1.23599	2.74968e-05	0.00353755
chr10	34077884	34080033	2150	0.464975	1.02017	2.80481e-05	0.00359739
chr3	73614456	73616823	2368	-0.397187	1.83314	2.82628e-05	0.0036028
chr5	138378097	138380235	2139	-0.41462	1.55803	2.85945e-05	0.00363953
chr4	41090283	41096588	6306	-0.349446	3.47152	2.89112e-05	0.00366308
chr15	90058077	90060562	2486	0.384448	2.05642	2.89018e-05	0.00366308
chr7	73742211	73743540	1330	-0.539969	0.427802	2.90979e-05	0.00368115
chr1	100278406	100281711	3306	-0.383628	2.08298	2.92281e-05	0.0036837
chr19	42037431	42041351	3921	-0.36451	2.72884	2.91967e-05	0.0036837
chr2	86011089	86013295	2207	0.429127	1.37733	2.92865e-05	0.0036837
chr10	97607983	97612112	4130	-0.35274	3.16313	2.94934e-05	0.00370312
chr16	1325087	1328224	3138	-0.376803	2.21147	2.97834e-05	0.00373393
chr7	5777874	5778765	892	-0.58821	0.139957	3.00406e-05	0.00376052
chr17	53796027	53797762	1736	-0.474268	0.935567	3.01571e-05	0.00376945
chr3	13458664	13464826	6163	-0.349825	3.3814	3.05068e-05	0.00379798
chr2	178907313	178914737	7425	-0.344841	3.75213	3.05217e-05	0.00379798
chr10	17062765	17063673	909	0.56719	0.261823	3.05084e-05	0.00379798
chr1	208138956	208140646	1691	-0.445882	1.17316	3.0581e-05	0.00379969
chr6	16256591	16259714	3124	-0.378058	2.1969	3.08443e-05	0.00382314
chr1	109555084	109557093	2010	0.484319	0.830814	3.08613e-05	0.00382314
chr18	50989109	50989952	844	-0.647453	-0.174558	3.09749e-05	0.00382427
chr2	222735639	222741546	5908	-0.346059	3.6451	3.09282e-05	0.00382427
chr14	38506877	38509056	2180	-0.406805	1.6757	3.11188e-05	0.0038323
chr4	94428166	94430449	2284	-0.374763	2.25907	3.12377e-05	0.00383957
chr9	18783430	18788123	4694	0.360168	2.72272	3.13159e-05	0.00383957
chr3	25506477	25510414	3938	-0.351059	3.21258	3.14461e-05	0.00384426
chr5	139999365	140002272	2908	-0.377299	2.18063	3.15778e-05	0.00384908
chr2	101464420	101465279	860	0.543055	0.403972	3.15721e-05	0.00384908
chr1	54339489	54343969	4481	-0.354844	2.98659	3.18345e-05	0.00387472
chr21	45403837	45405026	1190	0.443172	1.19583	3.1898e-05	0.00387679
chr6	106581268	106582583	1316	-0.49454	0.728741	3.24426e-05	0.00393127
chr2	151668943	151670616	1674	-0.442233	1.19478	3.25346e-05	0.00393127
chr10	672849	674176	1328	-0.566557	0.243284	3.2753e-05	0.0039462
chr4	119217021	119219465	2445	-0.402214	1.6913	3.2878e-05	0.0039462
chr2	222911242	222914915	3674	-0.357933	2.78549	3.28429e-05	0.0039462
chr16	73122477	73123005	529	0.651337	-0.206209	3.29735e-05	0.00395
chr15	63758222	63762518	4297	-0.364843	2.51822	3.32681e-05	0.00397959
chr20	47463532	47465934	2403	-0.389986	1.90343	3.36377e-05	0.00401804
chr7	87410673	87412672	2000	-0.453714	1.07181	3.38873e-05	0.00403348
chr2	151773991	151777707	3717	-0.348858	3.26361	3.40697e-05	0.00404325
chr4	185565177	185572259	7083	-0.335943	4.63024	3.4177e-05	0.00404325
chr17	58334718	58340599	5882	0.351667	3.06394	3.41634e-05	0.00404325
chr7	29006356	29009219	2864	0.424916	1.38512	3.41877e-05	0.00404325
chr3	65924380	65926119	1740	0.457277	1.03629	3.43647e-05	0.00405483
chr9	68514344	68515746	1403	-0.495777	0.725726	3.46328e-05	0.00407857
chr17	40580369	40583834	3466	0.363234	2.55694	3.47094e-05	0.00408183
chr22	37306248	37308372	2125	0.414968	1.49694	3.49264e-05	0.00410157
chr3	127988052	127991174	3123	-0.371696	2.27036	3.51384e-05	0.00412057
chr15	47438406	47440559	2154	0.418741	1.45546	3.51869e-05	0.00412057
chr2	237571702	237573024	1323	-0.481323	0.810751	3.54064e-05	0.00413291
chr18	45982648	45985864	3217	-0.360773	2.63097	3.5439e-05	0.00413291
chr10	68085652	68089849	4198	-0.346109	3.4176	3.55022e-05	0.00413291
chr14	89366265	89372470	6206	-0.343497	3.54428	3.55398e-05	0.00413291
chr16	75287647	75289940	2294	0.406256	1.62022	3.58729e-05	0.00416585
chr2	173136091	173137586	1496	-0.459148	1.00262	3.60056e-05	0.00416864
chr10	71782007	71784663	2657	0.434166	1.25766	3.59735e-05	0.00416864
chr17	30949768	30950845	1078	0.510336	0.589737	3.60467e-05	0.00416864
chr8	2034282	2037134	2853	-0.422598	1.39096	3.62879e-05	0.00419073
chr10	7337104	7338305	1202	0.53787	0.406783	3.65915e-05	0.00421412
chr6	168938596	168939715	1120	-0.547758	0.352493	3.67589e-05	0.00422251
chr1	234572459	234574065	1607	-0.45932	0.993915	3.69155e-05	0.00422251
chr15	51332791	51336607	3817	0.374699	2.19932	3.68641e-05	0.00422251
chr9	2118987	2120732	1746	-0.423026	1.35737	3.79908e-05	0.00433593
chr7	107998761	108003981	5221	0.341272	3.68259	3.80126e-05	0.00433593
chr6	112220990	112227079	6090	0.347998	3.20308	3.81436e-05	0.00434494
chr10	77545813	77548360	2548	-0.372496	2.20843	3.82992e-05	0.00435672
chr20	62346231	62347091	861	-0.628961	-0.133567	3.86514e-05	0.0043908
chr13	59480324	59481381	1058	0.550864	0.311446	3.90218e-05	0.00442085
chr6	53334992	53337485	2494	0.422949	1.36662	3.93802e-05	0.00445541
chr17	964891	965818	928	-0.590405	0.0742313	3.96681e-05	0.00447585
chr8	74300927	74311509	10583	-0.335559	4.18143	3.98029e-05	0.004485
chr2	230784256	230785963	1708	-0.404259	1.6077	3.99795e-05	0.00449277
chr1	223152832	223153301	470	0.764935	-0.715699	3.99368e-05	0.00449277
chr11	126195804	126196613	810	-0.524261	0.476896	4.00999e-05	0.00449421
chr5	127003913	127005126	1214	-0.494979	0.671472	4.03427e-05	0.00450328
chr4	88726718	88730290	3573	-0.355666	2.68673	4.03057e-05	0.00450328
chr16	88234119	88234753	635	0.640017	-0.182805	4.02846e-05	0.00450328
chr17	75686477	75690112	3636	0.356523	2.65503	4.05543e-05	0.00452086
chr3	102090002	102091570	1569	-0.391699	1.81046	4.07482e-05	0.00453038
chr13	50593803	50601304	7502	0.338948	3.80408	4.07207e-05	0.00453038
chr1	203032497	203039629	7133	-0.334047	4.37087	4.10079e-05	0.00454714
chr19	18972014	18972757	744	0.636021	-0.166513	4.11031e-05	0.00455166
chr16	57506905	57508862	1958	0.415052	1.4531	4.16351e-05	0.00459837
chr22	26232545	26237012	4468	-0.35381	2.7603	4.17722e-05	0.00460742
chr10	118964898	118965877	980	-0.510728	0.552694	4.19578e-05	0.00460962
chr19	17861328	17866416	5089	-0.348518	3.01266	4.19054e-05	0.00460962
chr15	74006417	74007925	1509	0.40744	1.54833	4.1915e-05	0.00460962
chr12	119245663	119248468	2806	-0.355524	2.68672	4.21778e-05	0.0046277
chr8	97789264	97790349	1086	-0.528441	0.432074	4.24543e-05	0.00465192
chr8	103371119	103373277	2159	0.358398	2.55693	4.28456e-05	0.00468865
chr2	218825967	218835715	9749	-0.330605	4.81846	4.31189e-05	0.00471238
chr6	152315426	152319360	3935	0.367936	2.23926	4.32864e-05	0.0047245
chr18	79436467	79447320	10854	-0.336	3.92581	4.33547e-05	0.00472577
chr6	127187955	127194324	6370	-0.338852	3.64074	4.35653e-05	0.00473636
chr1	229881425	229884194	2770	-0.386799	1.84169	4.40812e-05	0.00478622
chr1	182377272	182379675	2404	-0.396423	1.67926	4.44393e-05	0.00480223
chr1	67030032	67032534	2503	-0.372436	2.12273	4.44587e-05	0.00480223
chr9	31334599	31337248	2650	0.367649	2.24758	4.43377e-05	0.00480223
chr15	85498756	85501321	2566	-0.390992	1.77813	4.47397e-05	0.00482634
chr14	54717166	54719964	2799	-0.370464	2.17446	4.49082e-05	0.00483827
chr6	165765199	165768517	3319	0.380827	1.96157	4.52248e-05	0.00485984
chr12	76621652	76623089	1438	-0.452276	1.00919	4.54192e-05	0.00486819
chr14	92481319	92482800	1482	0.532283	0.400806	4.56415e-05	0.00488575
chr8	21184087	21185882	1796	-0.430634	1.23774	4.58676e-05	0.00489113
chr22	35858840	35866174	7335	-0.336839	3.79366	4.5764e-05	0.00489113
chr1	67733505	67734958	1454	0.421186	1.34041	4.58675e-05	0.00489113
chr22	28709842	28711590	1749	0.398196	1.65138	4.60014e-05	0.00489915
chr2	33557712	33560990	3279	-0.36016	2.42066	4.60934e-05	0.00490107
chr10	127907024	127908261	1238	0.368786	2.20558	4.6236e-05	0.00490536
chr16	18960909	18963290	2382	-0.364403	2.27562	4.68594e-05	0.00494172
chr14	95519366	95520780	1415	0.4324	1.20737	4.6993e-05	0.00494172
chr2	216146349	216148443	2095	-0.4468	1.04326	4.74801e-05	0.00498666
chr9	77170290	77174644	4355	-0.342512	3.24398	4.76193e-05	0.00499501
chr9	104906159	104908110	1952	0.401371	1.58364	4.82025e-05	0.00504983
chr3	128381426	128384811	3386	-0.357105	2.50388	4.87153e-05	0.00509716
chr10	68137834	68145032	7199	-0.346329	2.96794	4.89446e-05	0.00511474
chr18	23646629	23652801	6173	0.339636	3.43138	4.91465e-05	0.00512302
chr5	139976100	139977418	1319	-0.529416	0.387563	4.94545e-05	0.00514189
chr3	10341581	10343129	1549	-0.436288	1.15525	4.94e-05	0.00514189
chr13	21478914	21482966	4053	-0.350148	2.76791	4.95739e-05	0.00514189
chr10	124220285	124222713	2429	0.385004	1.83702	4.95449e-05	0.00514189
chr17	32019970	32022086	2117	-0.396795	1.62978	4.98486e-05	0.00515467
chr1	208682439	208683147	709	0.602049	-0.0316037	5.00772e-05	0.00516369
chr12	1710021	1714907	4887	-0.349481	2.75043	5.04419e-05	0.00519322
chr7	100254609	100258184	3576	-0.368913	2.13443	5.06028e-05	0.00519696
chr10	4706817	4708773	1957	0.473412	0.807706	5.05435e-05	0.00519696
chr2	226358446	226359181	736	-0.619471	-0.128412	5.11076e-05	0.00521695
chr20	44110837	44114540	3704	-0.353664	2.55996	5.11098e-05	0.00521695
chr1	202456340	202463584	7245	-0.334741	3.76739	5.11021e-05	0.00521695
chr20	5642027	5643244	1218	0.522617	0.436278	5.08792e-05	0.00521695
chr11	92765826	92766771	946	0.551104	0.257634	5.12112e-05	0.00522091
chr17	54009319	54010293	975	-0.585111	0.0757602	5.1389e-05	0.00523266
chr22	21831188	21834430	3243	-0.362964	2.26711	5.16403e-05	0.00525184
chr7	55149563	55151689	2127	-0.368011	2.16443	5.17697e-05	0.0052522
chr6	117287432	117291983	4552	-0.344635	3.07613	5.19171e-05	0.00525439
chr20	1490192	1492799	2608	0.395892	1.63875	5.19035e-05	0.00525439
chr15	82930284	82931509	1226	-0.475952	0.762015	5.22335e-05	0.00527362
chr7	113863889	113867288	3400	-0.383498	1.84686	5.26404e-05	0.00530829
chr17	6327270	6329226	1957	0.379615	1.92875	5.30047e-05	0.00533858
chr1	46720557	46725456	4900	0.342049	3.12324	5.31842e-05	0.0053502
chr15	98979578	98981354	1777	-0.386933	1.78717	5.33857e-05	0.00535898
chr5	129459253	129462710	3458	-0.342316	3.22385	5.35317e-05	0.00535933
chr8	140645269	140647214	1946	0.439805	1.10245	5.35265e-05	0.00535933
chr11	107768988	107769583	596	-0.555918	0.212544	5.39024e-05	0.005369
chr11	7251643	7252986	1344	-0.477912	0.750146	5.37577e-05	0.005369
chr20	34386159	34387696	1538	-0.473897	0.774879	5.39688e-05	0.005369
chr14	55679591	55681366	1776	-0.410638	1.41362	5.37365e-05	0.005369
chr2	173408883	173412083	3201	-0.360905	2.34213	5.40141e-05	0.005369
chr4	185572473	185580214	7742	-0.331034	4.11167	5.48321e-05	0.00544383
chr7	113871877	113877107	5231	-0.337443	3.39537	5.51082e-05	0.00546474
chr9	105679200	105679763	564	-0.652764	-0.315265	5.54318e-05	0.00548089
chr17	8079269	8080365	1097	-0.515249	0.454825	5.54679e-05	0.00548089
chr6	73699522	73700156	635	0.690197	-0.473314	5.54478e-05	0.00548089
chr3	40411603	40414724	3122	0.357616	2.41701	5.5798e-05	0.00550048
chr17	9329116	9330829	1714	-0.441199	1.06763	5.61128e-05	0.00551753
chr19	14508338	14510109	1772	-0.438662	1.0867	5.61692e-05	0.00551753
chr10	78214304	78216535	2232	-0.366373	2.13809	5.65078e-05	0.00553776
chr20	34917910	34924726	6817	-0.333872	3.61609	5.64975e-05	0.00553776
chr20	45793627	45794818	1192	-0.452072	0.955716	5.73196e-05	0.00561074
chr6	90273394	90275848	2455	-0.396505	1.58173	5.75832e-05	0.00562336
chr14	51859602	51861856	2255	0.374338	1.97482	5.77636e-05	0.00563438
chr1	166282687	166283792	1106	-0.471537	0.770282	5.79688e-05	0.0056478
chr1	181205831	181207675	1845	-0.397763	1.57106	5.81435e-05	0.00565163
chr10	112287028	112290239	3212	-0.358964	2.33634	5.80825e-05	0.00565163
chr14	60773238	60774190	953	-0.569265	0.11818	5.83859e-05	0.00566201
chr10	70587863	70591172	3310	0.352726	2.52703	5.83391e-05	0.00566201
chr11	11054841	11058127	3287	-0.349343	2.68559	5.84685e-05	0.00566344
chr5	149491044	149494346	3303	-0.392952	1.6265	5.86105e-05	0.00567062
chr6	118330147	118336481	6335	-0.330742	3.92199	5.87133e-05	0.00567399
chr7	74498943	74499517	575	-0.702621	-0.548191	5.92265e-05	0.00567459
chrX	12400461	12401364	904	-0.664644	-0.37401	5.89662e-05	0.00567459
chr12	122380101	122384581	4481	-0.336383	3.37095	5.92371e-05	0.00567459
chr1	183303069	183305659	2591	0.391858	1.65629	5.92081e-05	0.00567459
chr2	204260338	204261684	1347	0.510495	0.491122	5.90728e-05	0.00567459
chr1	233090869	233091712	844	0.684175	-0.451612	5.95074e-05	0.00569145
chr10	25023728	25025841	2114	-0.439379	1.06223	6.00002e-05	0.00573201
chr10	102558749	102560220	1472	-0.471001	0.776416	6.06586e-05	0.00578828
chrX	129543383	129545960	2578	-0.390002	1.67831	6.08924e-05	0.00579735
chr5	142972149	142972850	702	0.657398	-0.342427	6.08885e-05	0.00579735
chr10	59283709	59286381	2673	-0.385958	1.74223	6.1309e-05	0.00582373
chr9	119051699	119053457	1759	-0.368554	2.09163	6.12783e-05	0.00582373
chr2	197182201	197184467	2267	-0.418172	1.28513	6.16784e-05	0.00584085
chr6	73697045	73698025	981	0.599257	-0.0595819	6.23678e-05	0.00589116
chr7	141672914	141675738	2825	0.357563	2.32651	6.28368e-05	0.00590513
chr10	7648116	7650950	2835	0.389914	1.68455	6.28732e-05	0.00590513
chr10	925804	927843	2040	0.432769	1.12363	6.27662e-05	0.00590513
chr3	28791403	28792215	813	-0.602312	-0.085859	6.33519e-05	0.00593673
chr6	170227391	170228394	1004	-0.625457	-0.209372	6.35909e-05	0.00595245
chr6	150492551	150493333	783	0.592159	-0.0221566	6.37553e-05	0.00596116
chr22	17470414	17473848	3435	-0.347856	2.62376	6.39166e-05	0.00596956
chr22	37228685	37230170	1486	0.52848	0.352065	6.42191e-05	0.00598442
chr7	50838288	50839923	1636	-0.47441	0.729214	6.44192e-05	0.00599574
chr2	9750505	9752144	1640	-0.403516	1.45365	6.44842e-05	0.00599574
chr4	76993484	76994623	1140	-0.439332	1.09115	6.46791e-05	0.00600717
chr1	40384003	40387212	3210	0.359739	2.24225	6.47703e-05	0.00600896
chr15	73054276	73055281	1006	-0.552815	0.195934	6.61225e-05	0.00603595
chr2	169715155	169716280	1126	-0.552382	0.195644	6.54561e-05	0.00603595
chr14	72843811	72846206	2396	-0.422668	1.20816	6.60219e-05	0.00603595
chr1	223653272	223655104	1833	-0.411639	1.34674	6.57564e-05	0.00603595
chr1	202464877	202467093	2217	-0.406407	1.4079	6.58054e-05	0.00603595
chr20	45418235	45421528	3294	-0.360672	2.2379	6.61065e-05	0.00603595
chr5	65950214	65953582	3369	-0.356943	2.29469	6.55205e-05	0.00603595
chr3	37196617	37199730	3114	-0.348131	2.65575	6.54677e-05	0.00603595
chr22	17887036	17894581	7546	-0.328175	4.03205	6.57843e-05	0.00603595
chr2	1716384	1723155	6772	0.332086	3.54115	6.59893e-05	0.00603595
chr16	29285150	29285922	773	0.603495	-0.0899207	6.53841e-05	0.00603595
chr11	17815977	17816490	514	0.669922	-0.415481	6.59254e-05	0.00603595
chr16	49111886	49112809	924	-0.496945	0.562773	6.62364e-05	0.00603764
chr5	59135891	59147240	11350	-0.323911	4.56087	6.64679e-05	0.00605213
chr21	43950208	43958094	7887	-0.325053	4.21701	6.68214e-05	0.00607769
chr4	8192614	8203868	11255	0.323213	4.46442	6.69602e-05	0.00608369
chr6	18429371	18434691	5321	-0.333438	3.37843	6.71598e-05	0.00609519
chr1	164692430	164694285	1856	-0.421512	1.21817	6.73553e-05	0.0061063
chr16	49539058	49548119	9062	-0.325095	4.18643	6.7576e-05	0.00611966
chr16	11156411	11158750	2340	-0.414208	1.30131	6.77186e-05	0.00612593
chr22	35738835	35746078	7244	-0.331472	3.49667	6.81618e-05	0.00613502
chr11	70825939	70827150	1212	0.491092	0.609209	6.82359e-05	0.00613502
chr21	33299324	33300199	876	0.505952	0.487117	6.79952e-05	0.00613502
chr2	212328980	212330975	1996	-0.388361	1.65815	6.86602e-05	0.00615774
chr6	161486193	161487579	1387	-0.469024	0.762179	6.90285e-05	0.00616812
chr12	70304409	70306843	2435	-0.415405	1.29701	6.89615e-05	0.00616812
chr16	19765442	19767760	2319	0.400041	1.48876	6.90714e-05	0.00616812
chr14	51400295	51402597	2303	-0.371407	1.98492	6.96465e-05	0.00621282
chr14	75535105	75538685	3581	-0.343622	2.73887	6.98308e-05	0.00622131
chr5	134575984	134583709	7726	-0.327604	3.83923	6.99501e-05	0.00622131
chr15	64876536	64879145	2610	0.356232	2.30721	6.99652e-05	0.00622131
chr16	16070014	16077902	7889	-0.327078	3.86338	7.0616e-05	0.00627251
chr3	197353598	197355824	2227	-0.391012	1.61098	7.11495e-05	0.00631318
chr8	42663241	42664398	1158	-0.502801	0.49185	7.17734e-05	0.00634158
chr2	236238794	236241663	2870	-0.346077	2.62228	7.21481e-05	0.00636795
chr4	74422299	74423548	1250	-0.522759	0.374805	7.26998e-05	0.00638962
chr17	53995686	53997867	2182	-0.379095	1.80715	7.26638e-05	0.00638962
chr7	74428848	74429939	1092	-0.553906	0.162908	7.29252e-05	0.0064027
chr4	2050339	2051679	1341	-0.41483	1.29808	7.32001e-05	0.00641537
chr2	177878007	177880775	2769	-0.374952	1.85878	7.32233e-05	0.00641537
chr18	11175234	11178241	3008	-0.362761	2.10186	7.41276e-05	0.0064878
chr10	4371066	4374977	3912	0.346472	2.57779	7.43675e-05	0.00649398
chr7	116534659	116535371	713	0.507062	0.463871	7.43187e-05	0.00649398
chr10	58771023	58773520	2498	-0.341573	2.74417	7.50519e-05	0.00652376
chr3	150066405	150073767	7363	-0.32425	4.05583	7.50854e-05	0.00652376
chr5	148852893	148854277	1385	-0.448009	0.915971	7.59187e-05	0.00657563
chr18	46422316	46422937	622	-0.48344	0.617985	7.70895e-05	0.00665958
chr7	36050480	36056797	6318	-0.335106	3.15407	7.71273e-05	0.00665958
chr10	59340783	59342657	1875	-0.41181	1.30316	7.74902e-05	0.00667711
chr1	3420854	3424973	4120	-0.341341	2.78377	7.77332e-05	0.00669115
chr3	50209622	50211593	1972	-0.359748	2.12367	7.88382e-05	0.00675839
chr18	48762072	48765839	3768	-0.353424	2.30914	7.88023e-05	0.00675839
chr18	58580514	58581080	567	-0.711371	-0.63881	7.97785e-05	0.00680662
chr6	123091147	123091769	623	-0.574305	0.0315738	7.97104e-05	0.00680662
chr8	101887761	101889910	2150	-0.451297	0.872945	7.97788e-05	0.00680662
chr19	17559055	17563269	4215	0.344215	2.59803	7.96328e-05	0.00680662
chr7	2269522	2271362	1841	0.406273	1.36625	7.98084e-05	0.00680662
chr16	56480510	56483853	3344	-0.339273	2.83863	8.04496e-05	0.00684034
chr19	40571348	40572100	753	-0.590678	-0.0712144	8.20971e-05	0.006969
chr6	31093358	31095270	1913	0.403359	1.38983	8.22608e-05	0.00697304
chr2	101518551	101519637	1087	0.542465	0.220846	8.25921e-05	0.00698949
chr1	244664063	244666443	2381	-0.365234	1.97355	8.31598e-05	0.00702785
chr6	105260026	105261629	1604	-0.449203	0.88544	8.33716e-05	0.00703435
chr17	55263442	55269526	6085	-0.328277	3.44226	8.34053e-05	0.00703435
chr16	54672739	54673111	373	-0.673306	-0.467715	8.37401e-05	0.00705546
chr4	168569301	168574046	4746	-0.341499	2.65494	8.38831e-05	0.00706039
chr16	88891511	88894165	2655	-0.365365	1.99444	8.41089e-05	0.00706515
chr1	15260513	15262436	1924	0.457296	0.817325	8.40863e-05	0.00706515
chr1	200915840	200917697	1858	-0.429881	1.08249	8.41969e-05	0.00706543
chr2	189500004	189504600	4597	-0.333407	3.18457	8.47296e-05	0.00708167
chr1	184476053	184478938	2886	-0.357685	2.12345	8.50279e-05	0.00709949
chr13	44887349	44888990	1642	-0.424701	1.12216	8.51537e-05	0.00710289
chr19	42121280	42122519	1240	0.542353	0.212549	8.53456e-05	0.00711179
chr11	62850320	62850823	504	-0.713729	-0.651539	8.55796e-05	0.00711849
chrX	130091585	130093022	1438	0.501403	0.466627	8.59823e-05	0.00714346
chr16	80804073	80805232	1160	0.414926	1.23472	8.64589e-05	0.00716879
chr5	54459693	54461262	1570	-0.408059	1.31172	8.68266e-05	0.00719214
chr2	201866215	201867571	1357	-0.42623	1.10113	8.75903e-05	0.00724103
chr1	91500061	91501854	1794	0.366786	1.94385	8.77056e-05	0.00724339
chr11	4046071	4047843	1773	-0.416829	1.19835	8.79284e-05	0.00725462
chr8	134477670	134483417	5748	-0.327595	3.43198	8.8496e-05	0.00728704
chr17	21522780	21525193	2414	-0.369525	1.88198	8.87503e-05	0.00730078
chr11	112524693	112527763	3071	-0.356289	2.15359	8.91909e-05	0.00732978
chr18	13610479	13617101	6623	-0.324538	3.62179	8.95521e-05	0.00734503
chr2	120594476	120598419	3944	0.338091	2.84029	8.98761e-05	0.00736437
chr12	76467917	76473168	5252	-0.330869	3.1527	9.06115e-05	0.00741735
chr7	149726850	149732038	5189	-0.332255	3.04555	9.08234e-05	0.00742742
chr16	81730054	81731317	1264	0.433586	1.02593	9.10313e-05	0.00742986
chr7	47570150	47574524	4375	0.336398	2.82845	9.11721e-05	0.00743409
chr2	44102352	44104343	1992	-0.364841	1.96069	9.13636e-05	0.00744243
chr2	41929871	41934316	4446	-0.33636	2.8108	9.17955e-05	0.0074558
chr15	83093950	83103212	9263	-0.320048	4.10861	9.17311e-05	0.0074558
chr10	6177522	6180869	3348	-0.33955	2.66793	9.20424e-05	0.00746133
chr11	97739994	97741076	1083	0.468936	0.711503	9.20226e-05	0.00746133
chr3	15981969	15983813	1845	-0.379895	1.67649	9.22322e-05	0.00746947
chr2	1707359	1712040	4682	0.336733	2.84717	9.24581e-05	0.00748051
chr5	7492768	7496181	3414	-0.364441	1.96283	9.3322e-05	0.00752125
chr4	57041349	57048580	7232	0.323756	3.72239	9.32968e-05	0.00752125
chr17	64344544	64346150	1607	0.383621	1.63967	9.32673e-05	0.00752125
chr3	184513173	184515036	1864	0.398474	1.41263	9.31577e-05	0.00752125
chr4	118978783	118994926	16144	-0.313702	5.17234	9.45019e-05	0.00760899
chr3	121624120	121625166	1047	-0.477408	0.618868	9.54053e-05	0.00765958
chr13	23652842	23655288	2447	0.367056	1.90035	9.58591e-05	0.00768862
chr17	42252027	42254870	2844	-0.362474	1.99576	9.63039e-05	0.00769473
chr7	38368140	38368623	484	0.726864	-0.715893	9.62564e-05	0.00769473
chr12	46589597	46591286	1690	-0.464943	0.717464	9.68223e-05	0.00769931
chr5	1882985	1884301	1317	-0.436953	0.961971	9.67969e-05	0.00769931
chr7	37391232	37393189	1958	0.400351	1.37247	9.65986e-05	0.00769931
chr3	12036101	12036570	470	0.789329	-0.947673	9.68041e-05	0.00769931
chr3	135619930	135624130	4201	-0.338738	2.70983	9.70701e-05	0.00771167
chr10	77178513	77183950	5438	-0.335859	2.77745	9.75155e-05	0.00773969
chr15	82921415	82926399	4985	-0.336863	2.71565	9.82846e-05	0.00776489
chrX	54745272	54751828	6557	-0.320273	3.97062	9.83644e-05	0.00776489
chr11	114293554	114298510	4957	0.330745	3.07161	9.82667e-05	0.00776489
chr10	99394483	99398150	3668	-0.35069	2.21721	9.93236e-05	0.00783109
chr19	10452434	10454393	1960	-0.389078	1.50033	9.95393e-05	0.00784069
chr12	42679029	42680277	1249	-0.473973	0.629328	9.99424e-05	0.00786502
chr13	74086889	74088751	1863	-0.420242	1.11574	0.000100404	0.00788645
chr17	57400304	57409748	9445	-0.319218	4.01681	0.000100671	0.00789261
chr7	142668319	142669472	1154	-0.535461	0.212807	0.000101984	0.00791671
chr2	97769012	97770172	1161	-0.486647	0.540906	0.000102021	0.00791671
chr4	76233560	76234919	1360	-0.427454	1.04286	0.000101905	0.00791671
chr9	127686015	127688601	2587	-0.392102	1.46424	0.000101761	0.00791671
chr5	141325601	141327405	1805	-0.380793	1.63646	0.000101855	0.00791671
chr17	76245608	76249149	3542	-0.342306	2.48166	0.000101597	0.00791671
chr14	89252816	89257740	4925	-0.338116	2.63005	0.000101623	0.00791671
chr11	120389027	120395057	6031	-0.32564	3.35438	0.000102016	0.00791671
chr2	151760994	151773882	12889	-0.313466	4.89478	0.000101365	0.00791671
chr15	95303097	95306396	3300	0.349744	2.25738	0.000101359	0.00791671
chr13	48143903	48145463	1561	0.424243	1.08696	0.000101939	0.00791671
chr6	53523125	53525651	2527	-0.372546	1.75965	0.000102133	0.007918
chr8	106811423	106814924	3502	-0.335032	2.74933	0.000102759	0.00795181
chr6	150707711	150708265	555	0.650343	-0.411298	0.000102734	0.00795181
chr15	84923140	84924991	1852	-0.423461	1.0773	0.000103322	0.00798791
chr7	102937546	102939966	2421	0.343441	2.42806	0.000103526	0.00799632
chr15	34324350	34326271	1922	-0.480031	0.572998	0.000104363	0.00803352
chr2	175928652	175933041	4390	-0.328981	3.08966	0.000104393	0.00803352
chr1	206652890	206654152	1263	0.467271	0.681298	0.000104236	0.00803352
chr14	52077418	52078395	978	0.603627	-0.181742	0.00010472	0.00805127
chr1	51662970	51668414	5445	-0.335288	2.71879	0.000105133	0.00807564
chr5	108768932	108769741	810	-0.573852	-0.0307176	0.000105751	0.0080892
chr10	16583234	16584199	966	-0.538687	0.183853	0.00010561	0.0080892
chr1	30905430	30907328	1899	-0.407051	1.25456	0.000105703	0.0080892
chr9	105679836	105692475	12640	-0.314413	4.59137	0.000105794	0.0080892
chr9	112060716	112062008	1293	0.442645	0.891135	0.000105744	0.0080892
chr13	28753060	28755883	2824	0.341437	2.46488	0.000106271	0.00811818
chr17	66849185	66851579	2395	-0.363388	1.92436	0.000106559	0.00813279
chr17	64410304	64414181	3878	0.332888	2.84815	0.000106891	0.0081432
chr6	123091864	123092820	957	-0.578835	-0.0458168	0.000107403	0.00815322
chr14	100471709	100473192	1484	-0.44048	0.916466	0.000107413	0.00815322
chr6	123888439	123890370	1932	-0.353112	2.14309	0.0001074	0.00815322
chr2	54926362	54928721	2360	-0.342616	2.44348	0.000107306	0.00815322
chr8	29818165	29820392	2228	-0.344328	2.37557	0.000107519	0.00815383
chr2	226774651	226777405	2755	-0.354359	2.11256	0.000107632	0.00815506
chr2	10845429	10847931	2503	-0.347451	2.28214	0.000108139	0.00816998
chr15	50785485	50789046	3562	-0.345308	2.36507	0.000108319	0.00816998
chr1	167920843	167924849	4007	-0.33931	2.53133	0.000107967	0.00816998
chr1	223206224	223209724	3501	0.343515	2.41558	0.000108264	0.00816998
chr5	139523357	139526868	3512	-0.356543	2.03072	0.000108827	0.00820094
chr1	65512357	65514126	1770	-0.411801	1.20497	0.000109025	0.00820842
chr19	31315299	31315740	442	0.621702	-0.27415	0.000109135	0.00820929
chr1	229872848	229876014	3167	-0.370882	1.76451	0.000109349	0.00821099
chr1	236656188	236660960	4773	-0.330935	2.97127	0.000109814	0.00823813
chr5	149484272	149489130	4859	-0.320399	3.69332	0.00010992	0.00823865
chr6	17309581	17316151	6571	-0.316459	4.19492	0.000110025	0.00823917
chr2	29482488	29483609	1122	-0.44992	0.885449	0.000110203	0.00824511
chr12	2969260	2971518	2259	-0.407527	1.22667	0.000110762	0.00827209
chr11	11170401	11174208	3808	-0.335176	2.72164	0.000111043	0.00828568
chr18	75161243	75162506	1264	-0.420748	1.08472	0.000111153	0.00828647
chr5	59147339	59153413	6075	-0.32929	3.00586	0.000111827	0.00832184
chr9	117063371	117064648	1278	-0.463544	0.700035	0.000111933	0.00832228
chr13	44755887	44757349	1463	-0.435318	0.933379	0.000113161	0.00839867
chr1	147515628	147516884	1257	-0.441496	0.878354	0.000113328	0.00840356
chr7	18662757	18663472	716	-0.665762	-0.511624	0.000113456	0.0084056
chr1	161012769	161015013	2245	0.348286	2.21687	0.000113752	0.00842006
chr2	27441284	27443744	2461	-0.345262	2.28276	0.000114159	0.00842778
chr17	69519466	69528004	8539	-0.316961	3.9378	0.000114112	0.00842778
chr2	119766617	119767568	952	-0.490222	0.481393	0.000114411	0.00843892
chr20	39697716	39700098	2383	0.379512	1.61669	0.000114721	0.00845435
chr1	172894608	172895882	1275	-0.464509	0.675702	0.000115082	0.00845458
chr1	113656725	113658245	1521	-0.413258	1.15747	0.000115018	0.00845458
chr22	46346049	46348942	2894	-0.369977	1.79496	0.000115373	0.00845458
chr15	72160365	72162954	2590	-0.355148	2.03293	0.000115322	0.00845458
chr8	2068698	2072307	3610	-0.352065	2.16278	0.000115521	0.00845458
chr10	118966045	118969641	3597	-0.346938	2.25591	0.000115535	0.00845458
chr11	22114191	22117157	2967	-0.342123	2.43915	0.000115058	0.00845458
chr6	134296238	134297162	925	0.569291	-0.0176341	0.00011525	0.00845458
chr7	38341134	38342496	1363	0.494369	0.467881	0.000115682	0.00845799
chr2	221567098	221568855	1758	-0.435976	0.928749	0.000116157	0.00847043
chr2	201410209	201416616	6408	-0.320562	3.54946	0.000116128	0.00847043
chr1	221728041	221730906	2866	-0.361858	1.88744	0.000116679	0.00849363
chr9	27470035	27470277	243	-0.975843	-1.5425	0.000118211	0.00853665
chr13	49325905	49326885	981	-0.545183	0.172531	0.000117954	0.00853665
chr9	95985225	95986355	1131	-0.514897	0.311433	0.000117731	0.00853665
chr2	60934018	60935133	1116	-0.480336	0.543052	0.000118139	0.00853665
chr1	52166478	52167992	1515	-0.439927	0.882612	0.000118348	0.00853665
chr10	128389102	128391792	2691	-0.395065	1.37024	0.000117538	0.00853665
chr9	77156279	77159946	3668	-0.339026	2.49338	0.000118394	0.00853665
chr1	46398753	46402604	3852	-0.331075	2.85154	0.00011766	0.00853665
chr18	55987873	55989474	1602	0.393102	1.41276	0.000117759	0.00853665
chr6	113627385	113628329	945	-0.486328	0.492442	0.000118809	0.00855177
chr3	147757069	147761247	4179	-0.326073	3.1595	0.000119579	0.00857765
chr7	5591396	5597194	5799	0.31763	3.74254	0.000119448	0.00857765
chr2	26010946	26014259	3314	-0.335378	2.60758	0.000119808	0.00858668
chr17	74483700	74486945	3246	-0.332591	2.72283	0.000120049	0.00859657
chr15	78146365	78148441	2077	-0.408366	1.20031	0.00012043	0.0086091
chr2	38588459	38595277	6819	-0.321378	3.44076	0.000120368	0.0086091
chr5	112979099	112981387	2289	-0.402573	1.27292	0.000120587	0.00861291
chr6	17265970	17266832	863	-0.469756	0.631041	0.000121399	0.00863617
chr20	57735506	57736893	1388	-0.431212	0.958715	0.000121373	0.00863617
chr15	58864360	58865824	1465	-0.412627	1.14581	0.000121609	0.00863617
chr4	99638887	99641117	2231	-0.382879	1.52322	0.00012174	0.00863617
chr9	68804609	68806942	2334	-0.360838	1.8883	0.000121259	0.00863617
chrX	38648253	38651209	2957	-0.346011	2.21958	0.000121683	0.00863617
chr12	3021747	3023999	2253	-0.381289	1.54203	0.000122105	0.00864739
chr1	117363512	117364835	1324	-0.486929	0.484162	0.000122332	0.00865038
chr5	129508197	129510444	2248	-0.397679	1.38986	0.000122354	0.00865038
chr13	21048886	21051769	2884	-0.358325	1.94218	0.000122624	0.00866212
chr12	122384679	122387466	2788	-0.339846	2.4112	0.000123137	0.00869101
chr3	53111893	53114367	2475	-0.376934	1.60193	0.000124063	0.00873473
chr13	59408811	59410077	1267	0.47908	0.549072	0.00012407	0.00873473
chr9	93549234	93550395	1162	-0.459269	0.692745	0.000125074	0.00879797
chr15	71121032	71124418	3387	-0.352917	2.0536	0.000125216	0.0088005
chr8	101910744	101912273	1530	-0.424233	1.04378	0.000125566	0.00881033
chr16	79351213	79353043	1831	-0.414254	1.13108	0.00012584	0.00881471
chr5	134443888	134448835	4948	-0.328185	2.91649	0.000126555	0.00884995
chr3	15297987	15299353	1367	0.496939	0.41703	0.000126731	0.00885481
chr16	49556590	49558629	2040	-0.37652	1.65282	0.000127707	0.0089081
chr1	89870451	89873045	2595	-0.339443	2.42612	0.000127947	0.00891742
chr14	22650083	22651556	1474	-0.438577	0.869737	0.00012909	0.00898961
chr1	9405987	9406706	720	-0.54791	0.0852205	0.000129313	0.00899325
chr12	54244680	54246740	2061	-0.376655	1.59246	0.000129358	0.00899325
chr16	440302	443641	3340	-0.369299	1.72643	0.000129783	0.00900032
chr2	19737544	19739898	2355	-0.341565	2.3036	0.000129768	0.00900032
chr3	10372748	10381718	8971	-0.312998	4.22308	0.000129613	0.00900032
chr3	26438846	26439091	246	-1.01136	-1.62577	0.000131287	0.00909704
chr2	232593328	232593826	499	-0.615407	-0.301591	0.000131608	0.0091117
chr13	72918732	72920142	1411	-0.432375	0.921593	0.000131816	0.00911266
chr15	98996431	98999257	2827	-0.339177	2.42413	0.000132084	0.00911266
chr7	121090441	121095603	5163	-0.327248	2.88262	0.000131952	0.00911266
chr4	6767296	6774382	7087	-0.313473	4.03359	0.000132167	0.00911266
chr12	3336966	3337810	845	0.543315	0.118905	0.000131984	0.00911266
chr6	35642600	35645882	3283	-0.367172	1.73633	0.000132488	0.00912726
chr6	111217724	111224583	6860	-0.322861	3.17946	0.000132766	0.00913882
chr9	4878257	4879685	1429	-0.437276	0.87425	0.000133039	0.00914191
chr5	139949445	139953455	4011	-0.327257	2.93244	0.000132921	0.00914191
chr3	131819247	131820619	1373	0.463423	0.663763	0.000133139	0.00914191
chr5	5480450	5483068	2619	-0.343758	2.25645	0.000133821	0.00918122
chr14	75782639	75784850	2212	-0.387849	1.43414	0.000134408	0.00920637
chr7	107972530	107974164	1635	0.416026	1.10662	0.000134525	0.00920678
chr14	61524660	61528127	3468	0.336409	2.46971	0.000134874	0.00921561
chr11	78039872	78040822	951	0.458528	0.689711	0.0001348	0.00921561
chr16	22690493	22696965	6473	-0.313071	4.09808	0.000135194	0.00922988
chr5	59167247	59170931	3685	-0.332908	2.6769	0.000137499	0.00933386
chr7	114471976	114473987	2012	-0.389976	1.40634	0.000137664	0.00933523
chr1	150469299	150478930	9632	-0.308801	4.60249	0.000137743	0.00933523
chr7	140038701	140039979	1279	0.486654	0.470019	0.00013802	0.00934639
chr3	62166385	62168416	2032	-0.396996	1.28694	0.000139192	0.00941053
chr7	74989147	74992550	3404	-0.327119	2.86829	0.000139339	0.00941285
chr1	182601675	182605042	3368	0.332669	2.58455	0.000139781	0.00943504
chr11	114235873	114247785	11913	-0.308539	4.4894	0.00013997	0.0094402
chr5	6542194	6550162	7969	-0.313109	3.92953	0.00014079	0.00948783
chr13	95180573	95182029	1457	-0.415997	1.08134	0.000140984	0.00949325
chr7	29838642	29840478	1837	-0.389596	1.38258	0.000141223	0.00950168
chr10	677423	678886	1464	-0.411376	1.11961	0.000141403	0.00950613
chr10	67648254	67649906	1653	-0.377908	1.54671	0.000142028	0.00952514
chr11	894082	895766	1685	-0.399593	1.26679	0.000143332	0.00960488
chr15	40555989	40556650	662	-0.623966	-0.359925	0.000144043	0.00961696
chr3	129198500	129200344	1845	-0.417243	1.0558	0.000143926	0.00961696
chr20	48706702	48707670	969	-0.41716	1.05132	0.000144204	0.00961696
chr2	167824476	167829336	4861	-0.315988	3.53351	0.000144175	0.00961696
chr1	56992325	56994146	1822	-0.405837	1.17849	0.000144529	0.00963099
chr18	63180200	63181331	1132	-0.419275	1.02352	0.000146344	0.0096568
chr5	150561313	150563230	1918	-0.386881	1.39614	0.000145985	0.0096568
chr1	21004304	21006286	1983	-0.373162	1.63756	0.00014642	0.0096568
chr16	65309283	65312343	3061	-0.349101	2.08619	0.000145568	0.0096568
chr9	5042460	5046255	3796	-0.337266	2.38011	0.000146086	0.0096568
chr16	7337865	7343894	6030	-0.326489	2.81433	0.000145943	0.0096568
chr7	39732463	39734141	1679	0.352093	1.9919	0.000146028	0.0096568
chr17	4312708	4315573	2866	-0.335081	2.44071	0.000146633	0.00966321
chr6	116876616	116877444	829	-0.606994	-0.283421	0.000146948	0.00966386
chr7	131147586	131151454	3869	-0.328183	2.77307	0.000146867	0.00966386
chr20	35879416	35884923	5508	-0.327942	2.74669	0.000147233	0.00966386
chr10	77974321	77978731	4411	-0.325651	2.88877	0.000147258	0.00966386
chr17	78048080	78051556	3477	-0.333015	2.51968	0.000148325	0.00969638
chr11	107740739	107751911	11173	-0.307776	4.56376	0.000148394	0.00969638
chr4	57071073	57075093	4021	0.357829	1.87983	0.00014853	0.00969638
chr7	1637582	1642612	5031	-0.328923	2.67793	0.000149791	0.0097634
chr1	2277598	2280559	2962	0.338206	2.3302	0.000149986	0.00976854
chr1	109992659	109994234	1576	-0.428638	0.926282	0.000150119	0.00976953
chr4	150175714	150176865	1152	0.490626	0.41903	0.000150997	0.00981905
chr16	81491789	81496218	4430	0.32322	2.96089	0.000151845	0.00986324
chr15	31080756	31081539	784	-0.496854	0.363994	0.000152092	0.00986383
chr7	30851478	30855327	3850	0.341481	2.23173	0.000152751	0.00987926
chr10	93514420	93514839	420	0.8436	-1.20327	0.000152667	0.00987926
chr4	88294973	88298978	4006	-0.320874	3.16055	0.000152905	0.00988153
chr19	18284524	18285738	1215	-0.394061	1.29808	0.000153098	0.00988639
chr10	104076130	104077030	901	0.472093	0.553759	0.0001535	0.00989498
chr7	29011873	29013349	1477	0.478443	0.501527	0.000153587	0.00989498
chr22	24005047	24006563	1517	-0.391176	1.34689	0.00015417	0.00992487
chr15	42601988	42607115	5128	0.327315	2.71341	0.000154585	0.00994395
chr12	121861353	121862703	1351	-0.399991	1.21409	0.000154803	0.00994412
chr12	119631415	119636026	4612	-0.336061	2.37627	0.000156193	0.010007
chr2	96351755	96355135	3381	0.330789	2.56173	0.000156359	0.010007
chr4	1725700	1727566	1867	0.363883	1.7373	0.00015652	0.010007
chr1	51668516	51671259	2744	-0.353207	1.9212	0.000157381	0.0100464
chrY	6909815	6911937	2123	-0.398651	1.23934	0.000157631	0.0100547
chr12	58342068	58344192	2125	0.373042	1.57829	0.000157948	0.0100672
chr3	42743662	42750551	6890	-0.310333	3.88686	0.000159217	0.0101404
chr7	82203508	82204897	1390	-0.338428	2.27042	0.000159374	0.0101426
chr14	49855978	49859685	3708	-0.316865	3.32347	0.000159639	0.0101517
chr1	231506846	231509378	2533	-0.342567	2.16663	0.000160987	0.0101809
chr15	38128967	38132327	3361	0.34213	2.175	0.000161059	0.0101809
chr12	109988419	109990971	2553	0.358965	1.8126	0.000160647	0.0101809
chr10	129046595	129047506	912	0.474938	0.524422	0.000160678	0.0101809
chr6	97400955	97401514	560	0.708397	-0.743481	0.000161073	0.0101809
chr11	44612791	44614040	1250	-0.471639	0.526369	0.00016254	0.0102581
chr22	17905736	17908419	2684	-0.347622	2.0317	0.000162946	0.0102759
chr4	75718115	75719101	987	-0.490731	0.391639	0.000163247	0.0102794
chr17	21143362	21148562	5201	-0.322966	2.86481	0.000164398	0.0103285
chr17	5118977	5125065	6089	-0.312248	3.62882	0.000164747	0.0103427
chr10	30462251	30463602	1352	-0.414866	1.04913	0.000165189	0.0103626
chr19	6751988	6755364	3377	-0.335577	2.33865	0.000165749	0.0103899
chr3	159594402	159595907	1506	0.406167	1.15505	0.00016594	0.0103941
chr19	49825792	49827964	2173	-0.383187	1.41702	0.000167019	0.0104538
chr2	218613535	218614167	633	-0.594854	-0.23846	0.00016764	0.010456
chr7	113828485	113829575	1091	-0.510073	0.278933	0.000167509	0.010456
chr5	56069025	56072571	3547	0.334891	2.37154	0.00016719	0.010456
chr21	31173817	31175053	1237	0.517896	0.221799	0.00016768	0.010456
chr4	142418385	142419360	976	-0.514185	0.234306	0.000167924	0.0104565
chr7	2518618	2527585	8968	0.30729	4.17418	0.000167938	0.0104565
chr11	68122741	68125751	3011	-0.341902	2.14863	0.000168632	0.0104763
chr8	58503615	58507326	3712	-0.338323	2.27135	0.000168624	0.0104763
chr1	61838604	61840269	1666	-0.442427	0.762475	0.00016991	0.0104932
chr18	46423003	46425690	2688	-0.353162	1.89407	0.000169365	0.0104932
chr10	86648172	86652669	4498	-0.32299	2.8307	0.000169696	0.0104932
chr4	119008155	119012770	4616	-0.314157	3.43391	0.000169259	0.0104932
chr7	121040347	121046558	6212	-0.313014	3.49064	0.000169688	0.0104932
chr7	37384899	37391173	6275	0.318821	3.09564	0.000169514	0.0104932
chr11	34308839	34309669	831	-0.560163	-0.0532281	0.000170268	0.0105076
chr7	24461334	24464218	2885	-0.367283	1.68578	0.000170459	0.0105115
chr6	37128072	37129041	970	-0.467743	0.549067	0.000171996	0.0105985
chr8	28720591	28723774	3184	-0.35144	1.91436	0.000172383	0.0106145
chr16	56960406	56962986	2581	0.353789	1.88457	0.000172777	0.0106309
chr5	16566759	16568155	1397	-0.477875	0.469189	0.000173466	0.0106655
chr3	188886738	188887280	543	-0.657163	-0.558828	0.000174712	0.0106792
chrX	31909488	31911177	1690	-0.449398	0.696535	0.000174114	0.0106792
chr1	150484719	150486115	1397	-0.422621	0.947634	0.000174399	0.0106792
chr18	11871465	11873187	1723	-0.388272	1.33912	0.000174416	0.0106792
chr11	35009379	35010985	1607	-0.368908	1.61171	0.000173964	0.0106792
chr5	40404798	40407808	3011	0.339154	2.2066	0.000174031	0.0106792
chr1	20961304	20967491	6188	-0.309105	3.83502	0.000175169	0.0106859
chr7	101949326	101962819	13494	-0.302443	4.891	0.000174956	0.0106859
chr10	122016519	122021005	4487	-0.317739	3.15162	0.000175545	0.0106988
chr9	35310836	35313612	2777	-0.341491	2.11847	0.000176484	0.0107403
chr5	204872	207623	2752	-0.368668	1.60254	0.000176732	0.010744
chr12	58159568	58162604	3037	-0.345463	2.03934	0.000176802	0.010744
chr16	3751890	3755754	3865	-0.342539	2.11905	0.000177525	0.0107801
chr3	128707651	128710663	3013	-0.323318	2.78138	0.000177727	0.0107845
chr5	127549170	127554502	5333	-0.317814	3.11642	0.000178021	0.0107945
chr3	10397201	10401867	4667	-0.326712	2.61463	0.00017816	0.0107951
chr3	16843392	16847548	4157	-0.336534	2.25164	0.000178511	0.0108002
chr1	205269033	205273320	4288	-0.325776	2.66692	0.00017844	0.0108002
chr5	173590367	173591330	964	0.489014	0.393009	0.000178632	0.0108002
chr20	62791803	62792530	728	-0.54681	0.00678557	0.000179075	0.0108167
chr10	74029320	74031904	2585	-0.34519	2.04197	0.000179164	0.0108167
chr11	71974341	71975367	1027	-0.573674	-0.147185	0.000179568	0.0108202
chr5	5685270	5687926	2657	-0.349147	2.01603	0.000179607	0.0108202
chr4	56871272	56872223	952	0.48128	0.44603	0.00017961	0.0108202
chr1	236626998	236630595	3598	-0.34203	2.14447	0.00018029	0.0108243
chr1	164657798	164661421	3624	-0.335578	2.25912	0.000180319	0.0108243
chr1	22036865	22039047	2183	-0.333217	2.35469	0.000180242	0.0108243
chr11	45048045	45049994	1950	0.351468	1.91345	0.000180183	0.0108243
chr3	50650983	50653177	2195	-0.384922	1.35512	0.000180833	0.0108469
chr17	80620608	80622906	2299	-0.383649	1.38493	0.000183257	0.0109765
chr3	174435105	174437133	2029	-0.368733	1.58006	0.000183556	0.0109802
chr19	44869590	44870757	1168	0.409954	1.08201	0.000183581	0.0109802
chr7	30696763	30703347	6585	-0.311522	3.4809	0.000185291	0.0110586
chr8	29820670	29821588	919	-0.546672	0.0120298	0.000185795	0.0110665
chr17	18138110	18140414	2305	-0.41537	0.993392	0.000186022	0.0110665
chr16	56637515	56639439	1925	-0.350436	1.90221	0.000185824	0.0110665
chr13	24090936	24094430	3495	-0.348376	1.94781	0.000186085	0.0110665
chr9	137246670	137248390	1721	-0.363916	1.67065	0.000186308	0.0110719
chr17	1103061	1105000	1940	-0.380847	1.4185	0.000186583	0.0110803
chr4	151293682	151295900	2219	-0.40254	1.12831	0.000187905	0.0111272
chr1	184437009	184439056	2048	-0.383127	1.36413	0.000187856	0.0111272
chr22	17422817	17423860	1044	-0.492424	0.351681	0.0001885	0.0111439
chr18	46066947	46068424	1478	-0.431745	0.852519	0.000188474	0.0111439
chr10	58642652	58645264	2613	-0.35354	1.83548	0.000188957	0.0111556
chr2	1712580	1716314	3735	0.318957	2.97964	0.000189053	0.0111556
chr20	41452382	41455315	2934	-0.347396	1.969	0.000189288	0.0111616
chr11	45057312	45059362	2051	0.364199	1.66432	0.000189764	0.0111739
chr3	47613418	47615258	1841	-0.391301	1.26768	0.000190503	0.0111846
chr9	106449094	106450688	1595	-0.346913	1.96901	0.000190437	0.0111846
chr7	140154917	140157553	2637	-0.337267	2.20011	0.000190616	0.0111846
chr2	63740649	63746074	5426	-0.310909	3.50376	0.000191057	0.0112026
chr5	58886287	58888837	2551	-0.366067	1.61905	0.000191857	0.0112416
chr11	118934153	118934539	387	-0.800575	-1.1201	0.000192629	0.0112635
chr11	1336868	1337860	993	-0.436644	0.779658	0.00019245	0.0112635
chr7	45239281	45240060	780	-0.42712	0.868061	0.000192905	0.0112635
chr16	67532128	67533807	1680	-0.404821	1.09578	0.000192692	0.0112635
chr10	97612200	97613374	1175	-0.473518	0.482564	0.000193449	0.0112795
chr4	11624295	11626129	1835	0.418742	0.983991	0.0001939	0.0112979
chr4	79584795	79586314	1520	-0.386695	1.34493	0.000194067	0.0112997
chr9	107247718	107250201	2484	-0.345328	1.99503	0.000194526	0.0113107
chr4	56786577	56788348	1772	0.41371	1.01423	0.000194527	0.0113107
chr6	28977315	28977807	493	0.740571	-0.880852	0.00019476	0.0113164
chr5	137679308	137680590	1283	0.45157	0.658673	0.000195579	0.0113482
chr1	58997119	58998430	1312	-0.462978	0.553139	0.000196607	0.0113999
chr17	29708490	29708955	466	-0.592429	-0.257586	0.000197425	0.0114175
chr5	178525800	178528614	2815	-0.342429	2.05498	0.000197589	0.0114175
chr11	6990901	6993842	2942	-0.352991	1.84871	0.000198444	0.0114546
chr8	97795641	97811371	15731	-0.29929	5.01129	0.000198878	0.0114679
chrX	53127344	53128646	1303	-0.458739	0.591459	0.000199683	0.0114984
chrX	124192943	124197534	4592	-0.317993	2.93931	0.000199603	0.0114984
chr9	107385804	107386610	807	-0.480537	0.415928	0.000199954	0.0115061
chr9	69369862	69372200	2339	-0.367569	1.57058	0.000200233	0.0115063
chr2	173186167	173197683	11517	-0.303516	4.16095	0.00020018	0.0115063
chr6	26142397	26143767	1371	-0.523354	0.132456	0.000202708	0.0116006
chr12	3045566	3046642	1077	-0.43148	0.813692	0.000202386	0.0116006
chr5	76714709	76717419	2711	0.321959	2.68805	0.000202633	0.0116006
chr14	68958539	68959480	942	0.503135	0.270834	0.000202642	0.0116006
chr9	130027510	130030231	2722	-0.356607	1.74853	0.000203749	0.0116094
chr5	89721147	89726282	5136	-0.316851	3.07889	0.000203217	0.0116094
chr6	125212141	125216431	4291	-0.31332	3.19254	0.000203943	0.0116094
chr16	4813168	4816611	3444	-0.312497	3.26627	0.000203084	0.0116094
chr17	30953808	30958343	4536	0.315627	3.092	0.000203852	0.0116094
chr12	108311291	108314822	3532	0.330902	2.35736	0.00020365	0.0116094
chr9	62863228	62863717	490	0.566193	-0.105796	0.00020391	0.0116094
chr1	9440726	9445352	4627	-0.3118	3.27694	0.000204114	0.0116095
chr7	45188542	45190030	1489	-0.464313	0.534306	0.000204457	0.011621
chr1	214510100	214512624	2525	-0.358498	1.73048	0.000204759	0.0116224
chr2	120883750	120889093	5344	-0.313875	3.1928	0.000204662	0.0116224
chr10	68133212	68134550	1339	-0.420834	0.914058	0.000205219	0.0116293
chr1	24085618	24103074	17457	-0.298959	5.04277	0.000205078	0.0116293
chr10	129626554	129629275	2722	0.339964	2.08715	0.000205299	0.0116293
chr17	64999128	64999837	710	-0.584881	-0.236769	0.000205818	0.0116466
chr4	153592072	153595020	2949	-0.355604	1.76585	0.000206726	0.0116723
chr8	135550571	135553668	3098	-0.342828	2.03267	0.000206572	0.0116723
chr7	82414544	82417589	3046	-0.328925	2.39927	0.000206757	0.0116723
chr7	133329625	133330856	1232	-0.449139	0.647675	0.000207948	0.0117246
chr3	183639603	183640943	1341	-0.468794	0.493739	0.000208156	0.0117275
chr15	99095767	99100793	5027	-0.310795	3.46143	0.000208597	0.0117445
chr18	13678164	13680262	2099	-0.384489	1.31625	0.000209277	0.0117451
chr7	18503861	18507165	3305	-0.319794	2.96073	0.000209312	0.0117451
chr2	173227853	173232506	4654	-0.318797	2.81314	0.000208923	0.0117451
chr4	77155268	77158946	3679	0.309174	3.56469	0.000208796	0.0117451
chr1	161304544	161307936	3393	0.327262	2.43395	0.000209246	0.0117451
chr14	93988819	93999892	11074	-0.303879	4.10094	0.000209895	0.0117699
chr12	62902413	62904727	2315	0.372508	1.48627	0.000210461	0.0117924
chr2	176177535	176178742	1208	0.399499	1.15698	0.000210579	0.0117924
chr3	50563136	50565173	2038	-0.366614	1.54875	0.00021122	0.0118204
chr10	58219377	58221707	2331	-0.395645	1.19447	0.000211647	0.0118284
chr3	81888518	81890244	1727	-0.372408	1.49259	0.000212047	0.0118414
chr2	11419329	11422811	3483	-0.321204	2.71713	0.000212162	0.0118414
chr1	41340779	41343595	2817	-0.312355	3.23591	0.000212349	0.0118439
chr19	30358922	30361384	2463	-0.33251	2.33381	0.000212748	0.0118566
chr1	81413861	81414541	681	0.640082	-0.510685	0.000212861	0.0118566
chr1	26948766	26950186	1421	-0.431815	0.792677	0.00021322	0.0118645
chr11	128332932	128337261	4330	0.315262	3.0409	0.00021416	0.0119051
chr15	82900449	82901989	1541	-0.422273	0.884067	0.000214778	0.0119236
chr2	74241883	74244230	2348	-0.366829	1.54661	0.000214658	0.0119236
chr3	74642851	74643859	1009	-0.466782	0.504242	0.000215824	0.0119658
chr10	6210891	6216146	5256	-0.316683	2.87468	0.000216513	0.0119801
chr19	17717205	17717445	241	0.790503	-1.09871	0.000216361	0.0119801
chr2	113309303	113310683	1381	-0.396129	1.15916	0.000217901	0.0120201
chr3	126459043	126470632	11590	-0.299692	4.56448	0.000217955	0.0120201
chr7	101124311	101125267	957	0.475871	0.440403	0.000217892	0.0120201
chr8	65777739	65779085	1347	-0.473354	0.454982	0.000218682	0.0120522
chr1	10177153	10180432	3280	-0.323962	2.52186	0.000219346	0.0120808
chr18	50991428	50995171	3744	-0.331743	2.26453	0.000219535	0.0120832
chr10	75000181	75002452	2272	-0.384861	1.28644	0.000219886	0.0120867
chr9	129261134	129262584	1451	0.350896	1.83578	0.000219838	0.0120867
chr3	85477364	85478878	1515	-0.381991	1.33811	0.000220375	0.0121056
chr8	143532345	143533755	1411	-0.423112	0.86463	0.000220685	0.0121146
chr22	35877161	35878810	1650	-0.379502	1.35585	0.000222315	0.012187
chr14	77580392	77582003	1612	0.439518	0.722274	0.000222441	0.012187
chr19	10884120	10886100	1981	-0.342742	1.99175	0.000222835	0.0122006
chr15	93458015	93459391	1377	-0.375725	1.40018	0.000223649	0.0122307
chr5	59017686	59024200	6515	-0.309834	3.42293	0.000224296	0.0122564
chr1	10256714	10259480	2767	-0.342576	1.98858	0.000224968	0.0122619
chr11	112342952	112346631	3680	-0.326754	2.46836	0.000224615	0.0122619
chr8	124668200	124679908	11709	-0.298786	4.52234	0.000224732	0.0122619
chr2	120894873	120897243	2371	-0.360253	1.64488	0.000225342	0.0122734
chr2	46260398	46260946	549	0.608114	-0.365009	0.000225886	0.012295
chr8	144770160	144771128	969	0.46922	0.47857	0.000226789	0.0123361
chr6	75407614	75410656	3043	-0.34946	1.83901	0.000227013	0.0123361
chr4	42608549	42611375	2827	-0.329856	2.2927	0.000227085	0.0123361
chr1	184618163	184634473	16311	-0.295854	5.22518	0.000227363	0.0123432
chr3	15290698	15292641	1944	0.397298	1.15044	0.000227993	0.0123694
chr15	41956007	41959081	3075	0.339731	2.04222	0.000228452	0.0123863
chr3	43243932	43250252	6321	0.305251	3.69779	0.00022867	0.01239
chr3	50121837	50123410	1574	-0.449143	0.624069	0.000229235	0.0124126
chr17	64361866	64362437	572	0.64294	-0.539396	0.000230443	0.0124669
chr14	54727363	54731518	4156	-0.315366	2.91437	0.000231025	0.0124852
chr20	43942114	43943290	1177	0.514399	0.168777	0.0002316	0.0125082
chr1	61970497	61976368	5872	-0.313831	2.99916	0.000232631	0.0125483
chr16	69615118	69622831	7714	-0.304085	3.72416	0.000232669	0.0125483
chr2	28581919	28588985	7067	-0.301946	4.05577	0.000232793	0.0125483
chr8	13243818	13244802	985	0.529209	0.0699588	0.000233056	0.0125543
chr10	49280689	49285131	4443	-0.310753	3.2139	0.000235138	0.012642
chr18	46421639	46422215	577	-0.523761	0.0951736	0.000236421	0.0126888
chr14	72699552	72703766	4215	-0.318369	2.68812	0.000236278	0.0126888
chr16	77593297	77595360	2064	0.423037	0.879858	0.000236465	0.0126888
chr2	105508856	105519443	10588	-0.299241	4.42374	0.000236912	0.0127047
chr19	16075218	16079788	4571	0.302413	3.96176	0.000237259	0.0127151
chr10	63723497	63724599	1103	-0.460622	0.528702	0.000238368	0.0127663
chr7	5437644	5439066	1423	-0.426563	0.812201	0.000238695	0.0127675
chr12	48666565	48669373	2809	-0.336452	2.12757	0.000238629	0.0127675
chr7	74104603	74105333	731	-0.570095	-0.158548	0.000239719	0.0127851
chr2	121558398	121559195	798	-0.479093	0.38568	0.000239451	0.0127851
chr18	58188048	58189780	1733	-0.387242	1.24061	0.000240013	0.0127851
chr14	89577011	89579118	2108	-0.387053	1.23389	0.00023965	0.0127851
chr12	5332258	5334290	2033	-0.337943	2.06503	0.000240096	0.0127851
chrX	12955546	12958308	2763	0.343214	1.93699	0.000239309	0.0127851
chr20	3247473	3249340	1868	-0.359915	1.61619	0.000240463	0.0127884
chr17	57321990	57332229	10240	-0.29817	4.45878	0.00024044	0.0127884
chr10	35364132	35365269	1138	-0.530488	0.0493838	0.000241225	0.0128138
chr20	53933349	53936462	3114	0.31473	2.86852	0.000241249	0.0128138
chr6	117302118	117304068	1951	-0.365013	1.53973	0.00024174	0.012829
chr17	75569907	75572013	2107	0.414187	0.934442	0.000241841	0.012829
chr15	42596043	42596880	838	0.482173	0.377033	0.000242074	0.0128331
chr17	78382847	78385505	2659	0.330326	2.22482	0.000244256	0.0129242
chr12	45850027	45851557	1531	-0.471418	0.433894	0.000244414	0.0129244
chr17	15446833	15449552	2720	-0.325155	2.39315	0.000246026	0.0129872
chr10	96946277	96949916	3640	-0.315938	2.8185	0.000246225	0.0129872
chr10	86798441	86798939	499	-0.692581	-0.775966	0.000246565	0.0129888
chr16	70390062	70393116	3055	-0.324985	2.38151	0.000246518	0.0129888
chr19	38445082	38447587	2506	-0.368814	1.46414	0.000247125	0.0129995
chr10	127976098	127978853	2756	0.327145	2.32677	0.000247235	0.0129995
chr1	45543532	45544794	1263	0.476441	0.402221	0.000247063	0.0129995
chr3	10425400	10429656	4257	-0.320532	2.62967	0.00024794	0.0130283
chr20	49662751	49663287	537	-0.612241	-0.417274	0.000248304	0.0130392
chr10	23460277	23462791	2515	-0.36624	1.51759	0.000249019	0.0130685
chr11	12681478	12683407	1930	-0.381027	1.28821	0.000249641	0.0130789
chr18	57779933	57782531	2599	0.344243	1.89765	0.00024944	0.0130789
chr1	114678672	114682330	3659	-0.34526	1.87046	0.000250293	0.0131025
chr16	48391105	48394923	3819	-0.31665	2.78067	0.000251003	0.0131232
chr16	27083154	27085008	1855	0.402426	1.05749	0.000250979	0.0131232
chr5	129505488	129508106	2619	-0.337011	2.11288	0.000251623	0.0131474
chr20	62862038	62862366	329	-0.826175	-1.24852	0.00025248	0.0131839
chr4	57048850	57054481	5632	0.31012	3.1308	0.000252717	0.013188
chr6	47736654	47737731	1078	-0.511813	0.156678	0.000254238	0.0132426
chr7	29851681	29863442	11762	-0.29733	4.35896	0.000254524	0.0132492
chr1	244915465	244917953	2489	-0.35053	1.76166	0.000255051	0.0132684
chr18	50650545	50650968	424	-0.664857	-0.664662	0.000255262	0.0132711
chr8	76839536	76842437	2902	-0.354775	1.6736	0.000257432	0.0133589
chr4	113593272	113594906	1635	-0.372231	1.40439	0.00025764	0.0133615
chrX	134544821	134545350	530	0.605571	-0.380192	0.000258406	0.0133928
chr6	5315950	5317458	1509	-0.392853	1.14445	0.000260118	0.0134648
chr5	172496007	172498205	2199	0.34407	1.90284	0.00025998	0.0134648
chr15	52384640	52389960	5321	-0.3175	2.64498	0.000260449	0.0134736
chr1	6353137	6355070	1934	-0.349779	1.76374	0.000261032	0.0134871
chr11	47286686	47290093	3408	-0.331573	2.1491	0.00026169	0.0135057
chr17	69489246	69490530	1285	-0.389655	1.17667	0.000262432	0.0135343
chr6	151998455	151999335	881	-0.553343	-0.111782	0.000262633	0.0135363
chr10	103573771	103583428	9658	-0.296567	4.46391	0.000262844	0.0135388
chr7	55498196	55506359	8164	-0.304552	3.42686	0.000263287	0.013541
chr6	150599266	150601741	2476	0.314779	2.78249	0.000263374	0.013541
chr11	12411727	12413287	1561	-0.416899	0.880103	0.000264025	0.0135434
chr22	25713425	25715559	2135	-0.347084	1.82288	0.000264069	0.0135434
chr18	35024047	35028603	4557	-0.311036	2.94576	0.000263736	0.0135434
chr18	56081177	56083158	1982	0.350203	1.75519	0.000264026	0.0135434
chr2	224404816	224408346	3531	0.345572	1.84649	0.00026463	0.013556
chr1	233093091	233094191	1101	0.487328	0.312962	0.000264801	0.013556
chr1	229556329	229556885	557	-0.617598	-0.456037	0.000266726	0.0135879
chr10	75068923	75069859	937	-0.481621	0.350236	0.000265955	0.0135879
chr19	16698540	16700329	1790	-0.380662	1.29308	0.000266359	0.0135879
chrX	57874472	57876323	1852	-0.379747	1.31542	0.000266557	0.0135879
chr8	122838488	122840428	1941	-0.365032	1.5015	0.00026663	0.0135879
chr3	129193699	129198348	4650	-0.301146	3.72034	0.00026692	0.0135895
chr9	121622147	121623759	1613	-0.35246	1.69471	0.000267421	0.0135984
chr2	130820051	130820853	803	-0.620797	-0.474444	0.000267866	0.0136127
chr5	140014592	140022702	8111	-0.297824	4.15807	0.000268363	0.0136266
chr2	157780880	157794752	13873	-0.293718	4.9419	0.000268466	0.0136266
chr11	57805413	57807347	1935	-0.377956	1.30365	0.000268713	0.0136309
chr4	140019217	140020230	1014	-0.482479	0.345168	0.000269114	0.0136347
chr7	28104345	28109114	4770	-0.314326	2.78963	0.000269461	0.0136357
chr2	36649357	36651505	2149	-0.36803	1.44958	0.00026991	0.0136365
chr2	71698798	71706883	8086	-0.297321	4.26172	0.000269727	0.0136365
chr1	183880757	183882599	1843	0.400099	1.05358	0.000269967	0.0136365
chr1	43752277	43754062	1786	-0.433425	0.727075	0.000270823	0.0136715
chr6	116074670	116075780	1111	-0.503691	0.201586	0.000271333	0.0136724
chr1	67391933	67396885	4953	-0.305673	3.29914	0.000271075	0.0136724
chr3	97882473	97887339	4867	0.312937	2.83401	0.000271312	0.0136724
chr3	69126174	69129565	3392	-0.322545	2.41181	0.000272703	0.0137332
chr10	101235687	101239040	3354	-0.355381	1.64418	0.000272909	0.0137353
chr7	82406629	82413867	7239	-0.299694	3.82882	0.000274238	0.0137855
chr16	55271663	55272345	683	-0.526236	0.0568736	0.000274786	0.0137965
chr6	54120459	54121862	1404	-0.499226	0.217205	0.00027464	0.0137965
chr15	73792206	73792767	562	-0.664017	-0.678268	0.000276402	0.0138273
chr14	60776948	60777544	597	-0.630028	-0.529944	0.000276302	0.0138273
chr4	184957193	184959653	2461	-0.362013	1.52825	0.000276066	0.0138273
chr10	122059154	122060866	1713	-0.348884	1.75801	0.000276816	0.0138273
chr10	101960902	101963133	2232	-0.327796	2.21222	0.000276135	0.0138273
chrX	110047677	110052703	5027	-0.325013	2.29624	0.000276814	0.0138273
chr3	42738730	42743477	4748	-0.297781	4.03055	0.000275994	0.0138273
chr1	9268086	9269261	1176	-0.429683	0.7432	0.000277258	0.0138321
chr5	42653665	42655331	1667	-0.408964	0.944509	0.000277317	0.0138321
chr2	39607565	39609591	2027	-0.3544	1.64418	0.000278369	0.0138762
chr9	35672716	35674987	2272	-0.375372	1.3297	0.000279068	0.0138945
chr10	122219353	122219783	431	-0.695318	-0.810581	0.000279589	0.0138956
chr9	127204327	127207034	2708	-0.343437	1.86032	0.00027933	0.0138956
chr3	118577572	118578770	1199	0.445197	0.612572	0.00027956	0.0138956
chr6	109303015	109306575	3561	-0.315867	2.61081	0.000280213	0.0139183
chr1	98405503	98408568	3066	-0.364154	1.52899	0.000280764	0.0139323
chr16	81443261	81448070	4810	0.3033	3.46124	0.000280828	0.0139323
chr19	11048655	11049917	1263	0.482434	0.335975	0.000281184	0.0139416
chr10	34768265	34769410	1146	-0.437762	0.670236	0.000281999	0.0139692
chr3	127948307	127949410	1104	-0.424984	0.785507	0.000282275	0.0139692
chr5	66828324	66830042	1719	0.377119	1.31906	0.000282409	0.0139692
chr11	4063036	4067938	4903	-0.311363	2.85534	0.000283059	0.0139931
chr8	123023847	123027059	3213	-0.316677	2.58798	0.000283822	0.0140225
chr22	17482948	17487087	4140	-0.316782	2.57233	0.000284051	0.0140255
chr15	40948621	40950782	2162	-0.367489	1.43884	0.000284658	0.0140465
chr1	51493886	51495938	2053	-0.35965	1.55201	0.000285169	0.0140465
chr15	82888893	82891672	2780	-0.344308	1.85338	0.000285005	0.0140465
chr18	36456538	36459390	2853	-0.338811	1.97014	0.000285116	0.0140465
chr4	42626691	42631253	4563	-0.317554	2.54347	0.000285318	0.0140465
chr4	140985620	140986833	1214	-0.471845	0.39324	0.00028602	0.0140728
chr8	124734496	124735755	1260	-0.510881	0.125124	0.00028631	0.0140787
chr2	151736358	151738446	2089	-0.375927	1.32078	0.000286566	0.014083
chr12	2639672	2641623	1952	0.390004	1.14737	0.000287483	0.0141198
chr10	17031443	17032327	885	0.497707	0.229522	0.000287727	0.0141235
chr15	63878391	63886745	8355	-0.297199	4.02403	0.000289336	0.0141858
chr19	17552656	17554659	2004	0.348123	1.76064	0.000289172	0.0141858
chr18	13559640	13564236	4597	-0.325417	2.26544	0.000290782	0.0142316
chr18	56573438	56577497	4060	0.303703	3.36759	0.000290674	0.0142316
chr10	73750237	73751259	1023	-0.531623	-0.00634074	0.000291119	0.0142398
chr9	34070400	34074591	4192	-0.307438	3.06199	0.000291395	0.0142448
chr3	65169726	65171058	1333	0.420212	0.829403	0.000292044	0.0142516
chr1	214522418	214526944	4527	-0.312785	2.74517	0.000292591	0.01427
chr6	160388868	160391319	2452	-0.375359	1.32222	0.000294242	0.0142935
chr2	151568519	151570440	1922	-0.360245	1.52163	0.000293628	0.0142935
chr16	14360363	14362234	1872	-0.348311	1.72671	0.000293937	0.0142935
chr15	101272532	101274762	2231	-0.339935	1.90579	0.000293386	0.0142935
chr19	29691647	29698601	6955	-0.306369	3.1191	0.000293669	0.0142935
chr15	65093929	65096875	2947	-0.345413	1.79633	0.000294814	0.0143102
chr6	166578096	166580895	2800	0.384595	1.19821	0.000295284	0.0143177
chr14	72738135	72738827	693	-0.54455	-0.0905304	0.000295605	0.0143181
chr2	46561149	46563997	2849	-0.329258	2.12828	0.000295637	0.0143181
chr16	85541029	85545783	4755	-0.313575	2.66869	0.000296374	0.0143372
chr3	99907454	99908817	1364	-0.38346	1.19975	0.000296769	0.014348
chr6	105168626	105171377	2752	-0.333997	2.00855	0.000297298	0.0143653
chr5	39519503	39521413	1911	0.367201	1.42693	0.000297707	0.0143767
chr2	226601457	226605842	4386	-0.309957	2.88004	0.00029808	0.0143864
chr11	64050887	64054381	3495	-0.342071	1.838	0.000298921	0.0144187
chr14	50972904	50980023	7120	-0.303784	3.34278	0.000299827	0.014454
chr21	26123545	26125398	1854	-0.399052	1.03069	0.000300075	0.0144576
chr10	113616652	113623253	6602	-0.304152	3.34662	0.000300709	0.0144798
chr5	148872067	148875097	3031	-0.327455	2.17038	0.000301585	0.0145059
chr16	14405154	14409090	3937	-0.316962	2.51888	0.000301617	0.0145059
chr8	143460278	143477247	16970	-0.290265	5.6447	0.000301773	0.0145059
chr1	234458185	234459113	929	-0.426063	0.758918	0.000304846	0.0146368
chr17	80624882	80626199	1318	-0.441754	0.637775	0.00030558	0.0146468
chr5	16535818	16541596	5779	-0.297098	3.93038	0.000305529	0.0146468
chr2	173025661	173035233	9573	-0.291282	4.87746	0.000305553	0.0146468
chr12	26006959	26007962	1004	-0.501579	0.179361	0.000306565	0.0146772
chr16	15589110	15590121	1012	0.461992	0.45458	0.000307611	0.0147103
chr8	140121044	140122018	975	-0.415914	0.848326	0.000308963	0.0147539
chr16	81864697	81867713	3017	0.336725	1.99145	0.000309261	0.0147554
chr3	160840042	160841279	1238	-0.49657	0.21458	0.000309603	0.0147633
chr2	162072974	162075688	2715	0.327812	2.14155	0.000309957	0.0147718
chr20	10076541	10079245	2705	0.352568	1.64921	0.000310154	0.0147728
chr16	85682277	85683897	1621	-0.366389	1.41923	0.000311035	0.014781
chr11	96111977	96114025	2049	0.369787	1.37871	0.000310657	0.014781
chr8	143583086	143584310	1225	-0.437949	0.635841	0.000312076	0.014822
chr5	67153217	67155826	2610	-0.336486	1.97566	0.0003126	0.01483
chr16	66946499	66954360	7862	-0.291539	4.76609	0.000312568	0.01483
chr10	94449709	94451809	2101	-0.403287	0.966278	0.000313382	0.0148587
chr16	14260509	14263453	2945	-0.338196	1.89441	0.000314212	0.0148727
chr7	47404711	47409014	4304	-0.304701	3.27575	0.000313938	0.0148727
chr9	4828187	4831056	2870	-0.327363	2.15496	0.000314406	0.0148734
chr19	35055268	35057067	1800	-0.356832	1.5564	0.000315638	0.0149233
chr10	122101867	122104331	2465	-0.354998	1.5925	0.000315935	0.0149236
chr16	91040	93571	2532	-0.342977	1.79364	0.00031636	0.0149236
chr6	118525236	118529447	4212	-0.30751	2.95341	0.000316045	0.0149236
chr16	27312693	27314830	2138	0.309335	2.84168	0.000316307	0.0149236
chr16	50272501	50276893	4393	0.321889	2.31046	0.000316551	0.0149242
chr17	19270019	19271602	1584	-0.374512	1.293	0.000317616	0.0149659
chr2	69395115	69397752	2638	-0.342685	1.79474	0.000317854	0.0149687
chr2	101514934	101516121	1188	0.476492	0.342133	0.00031855	0.0149931
chr12	3537298	3538664	1367	-0.450583	0.544158	0.000319881	0.015022
chr14	68363429	68365630	2202	0.342874	1.81045	0.000319885	0.015022
chr14	54678550	54679564	1015	-0.417712	0.808137	0.000321843	0.015102
chr10	59134528	59135807	1280	0.453524	0.507091	0.000321951	0.015102
chr10	95528970	95532986	4017	-0.312024	2.65421	0.000322286	0.0151093
chr6	63552817	63555926	3110	-0.308962	2.87444	0.000322626	0.0151167
chr2	8533957	8535740	1784	0.363161	1.44264	0.000324294	0.0151863
chr12	96911263	96914145	2883	-0.321249	2.3176	0.000326225	0.0152597
chr9	109507661	109508190	530	-0.498518	0.183114	0.000326949	0.0152782
chr16	90010425	90012494	2070	-0.321341	2.30604	0.000326988	0.0152782
chr15	100173772	100174630	859	-0.530137	-0.00966478	0.000327969	0.0152786
chr15	62815941	62816866	926	-0.475196	0.346726	0.000327862	0.0152786
chr22	19473087	19474386	1300	-0.402565	0.959658	0.000327399	0.0152786
chr21	45055874	45057383	1510	0.364797	1.42515	0.000327668	0.0152786
chr3	157113449	157116492	3044	-0.32888	2.10456	0.000328768	0.0153014
chrX	8052329	8053098	770	-0.54847	-0.139759	0.000329821	0.0153163
chr1	211541213	211543364	2152	0.342085	1.81622	0.000329382	0.0153163
chr12	53596426	53598613	2188	-0.34819	1.68486	0.000331613	0.0153824
chr5	74433014	74434799	1786	0.414172	0.842041	0.000331924	0.0153883
chr14	89239842	89240257	416	-0.693221	-0.835858	0.000332624	0.0153998
chr17	78018819	78021737	2919	-0.329419	2.07562	0.000332726	0.0153998
chr17	80222390	80224184	1795	-0.382412	1.18257	0.000333624	0.0154086
chr17	19715891	19717868	1978	-0.369372	1.34657	0.000333655	0.0154086
chr17	80871328	80875805	4478	-0.313195	2.59176	0.000333409	0.0154086
chr6	44431544	44435850	4307	-0.304659	3.06116	0.000334059	0.0154188
chr1	149994631	149996668	2038	-0.360593	1.46988	0.000334445	0.0154212
chr11	128207821	128208610	790	0.498474	0.18608	0.000334481	0.0154212
chr12	46782431	46786018	3588	-0.323166	2.25781	0.000335167	0.0154273
chr19	19900013	19902291	2279	0.327922	2.10504	0.000335045	0.0154273
chr16	68468094	68472893	4800	0.309317	2.7813	0.000335416	0.0154303
chr8	68330157	68331709	1553	-0.412423	0.851099	0.000335811	0.0154314
chr19	1565554	1568132	2579	0.309783	2.74785	0.000335789	0.0154314
chr10	113583112	113592777	9666	-0.297502	3.64899	0.000336626	0.0154572
chr15	93211007	93214775	3769	-0.303213	3.15489	0.000337828	0.01549
chr2	9252048	9252623	576	0.553499	-0.165654	0.000337813	0.01549
chr11	82998565	83000398	1834	-0.368753	1.34496	0.000339211	0.0155266
chr7	64887854	64890174	2321	-0.315843	2.5207	0.000339116	0.0155266
chr5	172178027	172180547	2521	0.30922	2.75033	0.000338857	0.0155266
chr11	119421777	119423669	1893	0.35221	1.60492	0.000339371	0.0155266
chr10	98313088	98316007	2920	-0.354455	1.5647	0.000339818	0.0155386
chr17	82002754	82005642	2889	-0.340335	1.81004	0.000340033	0.0155399
chr2	167832723	167833361	639	-0.578801	-0.316115	0.000340426	0.0155493
chr1	24119924	24122509	2586	-0.34974	1.63522	0.000341026	0.0155677
chr2	46097487	46099581	2095	0.339086	1.8511	0.0003412	0.0155677
chr1	225832264	225833255	992	-0.498358	0.169858	0.000341856	0.0155891
chr8	74264673	74265854	1182	-0.451479	0.503776	0.000342144	0.0155937
chr5	115364966	115368283	3318	-0.322887	2.22444	0.000343237	0.0156303
chr15	38374342	38379303	4962	0.300165	3.35596	0.000343322	0.0156303
chr14	32818275	32822470	4196	-0.305073	3.00501	0.000344118	0.015658
chrX	40002509	40005073	2565	-0.387868	1.11596	0.000344446	0.0156644
chr11	64157278	64158750	1473	-0.379295	1.20676	0.000346414	0.0157026
chr3	135218542	135221000	2459	-0.324168	2.1777	0.000346116	0.0157026
chr7	55563895	55568025	4131	-0.317925	2.3466	0.0003461	0.0157026
chr3	132978847	132985748	6902	-0.295382	3.73502	0.000346129	0.0157026
chr21	41169674	41171829	2156	0.394162	1.03933	0.00034599	0.0157026
chr1	9500079	9502272	2194	-0.339692	1.82672	0.000347101	0.0157167
chr13	97455513	97456582	1070	0.501734	0.150098	0.000346931	0.0157167
chr8	85865566	85867203	1638	-0.412857	0.877449	0.00034801	0.0157289
chr5	57653253	57654983	1731	-0.354743	1.55398	0.000348313	0.0157289
chr11	3698752	3701587	2836	-0.329564	2.05143	0.000348157	0.0157289
chr3	73503473	73507108	3636	-0.32148	2.26376	0.000348855	0.0157448
chr2	9224623	9227963	3341	0.310226	2.67519	0.000349878	0.0157825
chr16	21554524	21558574	4051	-0.296234	3.69307	0.000351613	0.0158437
chr7	129346417	129348661	2245	-0.352558	1.58219	0.000352608	0.0158799
chr3	47754430	47755703	1274	-0.502342	0.138298	0.000353909	0.0159128
chr7	131156460	131160399	3940	-0.314221	2.51224	0.000353856	0.0159128
chr1	164671066	164677068	6003	-0.297051	3.5178	0.000353837	0.0159128
chr7	74430113	74432517	2405	-0.322148	2.21031	0.000354306	0.015922
chr4	87095766	87099102	3337	-0.331883	1.96399	0.000354927	0.0159242
chr3	159794016	159797343	3328	0.334739	1.92499	0.000354863	0.0159242
chr1	45889829	45894120	4292	-0.307092	2.81474	0.000355296	0.0159322
chr10	119404036	119408042	4007	0.305706	2.90139	0.000355798	0.0159391
chr1	119160606	119161781	1176	0.453179	0.484614	0.000356006	0.0159391
chr21	28073457	28074811	1355	-0.494266	0.190217	0.000357274	0.0159521
chr12	21893795	21896071	2277	-0.360482	1.4504	0.000357459	0.0159521
chrX	67783238	67786911	3674	-0.317371	2.39881	0.000356518	0.0159521
chr2	222712966	222716676	3711	-0.306112	2.86413	0.000357355	0.0159521
chr18	48766429	48774713	8285	-0.294068	3.96225	0.000357027	0.0159521
chr6	111793437	111795249	1813	0.402253	0.94269	0.000358414	0.0159862
chr10	11163646	11166056	2411	0.339975	1.80055	0.000359405	0.0160133
chr5	157540850	157542333	1484	0.391891	1.0531	0.000359738	0.0160141
chr15	82932526	82936319	3794	-0.327485	2.06741	0.00036035	0.0160297
chr11	8206065	8207954	1890	0.385949	1.12153	0.000360731	0.0160381
chr17	57884464	57886719	2256	-0.356476	1.50114	0.000361028	0.0160428
chr16	9052703	9055562	2860	-0.331608	1.97384	0.000363446	0.016112
chr1	25045466	25051341	5876	-0.303223	2.99652	0.00036327	0.016112
chr3	30824849	30831281	6433	-0.295965	3.68768	0.00036355	0.016112
chr8	12764837	12768171	3335	-0.302053	3.08652	0.000364136	0.0161294
chr3	128271909	128276492	4584	-0.31137	2.54305	0.000364596	0.0161412
chr5	115586347	115592159	5813	-0.30442	2.91418	0.000364881	0.0161453
chr4	118976772	118978703	1932	-0.368767	1.33031	0.000365413	0.0161488
chr6	44097175	44102101	4927	-0.303748	2.97755	0.000365542	0.0161488
chr11	86587086	86587736	651	0.514776	0.0594927	0.000365179	0.0161488
chr2	239184015	239186825	2811	-0.352433	1.55877	0.000366368	0.0161767
chr16	46917635	46921282	3648	-0.317954	2.31489	0.000367024	0.0161888
chr1	116474000	116479017	5018	-0.29409	3.76143	0.000367074	0.0161888
chr22	25983648	25986239	2592	-0.338517	1.81832	0.000368055	0.0162169
chr10	77488146	77489172	1027	-0.50322	0.118282	0.000368671	0.0162355
chr13	111157335	111159209	1875	-0.397389	0.986235	0.00037124	0.0163387
chr21	37554427	37556894	2468	-0.317791	2.31366	0.000371405	0.0163387
chr7	113823618	113827212	3595	-0.309158	2.7318	0.000373401	0.0164036
chr3	14550074	14552424	2351	-0.367597	1.32302	0.000375159	0.0164605
chr8	21923548	21925680	2133	-0.402435	0.91452	0.000375681	0.0164722
chr19	29609651	29611704	2054	-0.335505	1.86581	0.000376652	0.0164903
chr2	36427205	36428493	1289	-0.416375	0.780458	0.000378065	0.0165185
chr2	151752121	151760838	8718	-0.288343	4.48994	0.000378061	0.0165185
chr7	117075317	117077422	2106	-0.356887	1.47919	0.000378858	0.0165351
chr12	122323028	122325573	2546	-0.350444	1.57222	0.000379434	0.0165351
chr2	97844248	97846414	2167	-0.391954	1.02513	0.000379823	0.0165434
chr8	26243411	26244541	1131	-0.521753	-0.0113135	0.000381607	0.0166124
chr3	180808213	180810004	1792	-0.361048	1.42601	0.000381953	0.0166128
chr1	51486732	51489179	2448	-0.331396	1.94357	0.000382429	0.0166128
chr3	158711793	158714616	2824	0.355075	1.51084	0.00038261	0.0166128
chr3	58117574	58118628	1055	0.455045	0.452919	0.000382438	0.0166128
chr6	30610674	30611991	1318	-0.390446	1.03921	0.000383153	0.0166277
chr2	94214602	94215866	1265	-0.42118	0.734238	0.00038343	0.0166311
chr7	70568897	70569661	765	-0.480813	0.268572	0.00038377	0.0166372
chr4	10040096	10041707	1612	-0.387973	1.06803	0.000385963	0.0166976
chr2	106011818	106012881	1064	0.426289	0.692943	0.000386181	0.0166984
chr13	51954713	51956413	1701	-0.405025	0.886792	0.000387179	0.0167181
chr2	88174251	88179055	4805	-0.308784	2.68547	0.000387239	0.0167181
chr14	72808096	72809953	1858	-0.37343	1.23329	0.000391076	0.0168507
chr10	95485548	95491798	6251	-0.308857	2.60057	0.000390888	0.0168507
chr5	6539424	6542012	2589	-0.30768	2.70141	0.000391117	0.0168507
chr13	77917824	77920189	2366	0.315655	2.35335	0.000392013	0.0168806
chr10	15201124	15202458	1335	-0.463121	0.393434	0.000392455	0.0168823
chr2	38489333	38490532	1200	-0.458156	0.419322	0.000392275	0.0168823
chr4	23372553	23376513	3961	-0.30275	2.93943	0.000393538	0.0169118
chr11	73156016	73160692	4677	-0.300465	3.06446	0.000394036	0.0169241
chr5	179899625	179903695	4071	-0.302718	2.92483	0.000394264	0.0169252
chr19	49859443	49861516	2074	-0.339705	1.75027	0.000395798	0.0169634
chr7	1565915	1568565	2651	-0.324165	2.09664	0.00039617	0.0169634
chr20	49767964	49770967	3004	-0.316244	2.31695	0.000396081	0.0169634
chr9	105655629	105658948	3320	-0.301565	3.0204	0.000395732	0.0169634
chr6	12956690	12958922	2233	0.32087	2.1773	0.000395752	0.0169634
chr14	93771491	93772994	1504	-0.380484	1.16014	0.000396484	0.0169681
chr2	9330075	9331277	1203	0.423093	0.707003	0.000396836	0.0169745
chr4	123984465	123988071	3607	0.312422	2.43794	0.000398212	0.0170196
chr5	76401745	76404437	2693	0.335656	1.83315	0.000398299	0.0170196
chr3	48950712	48951732	1021	-0.524069	-0.0406069	0.000398953	0.0170301
chrX	72692559	72695084	2526	-0.381679	1.13339	0.000399494	0.0170445
chr14	101783327	101784055	729	-0.535433	-0.106853	0.000400914	0.017083
chr19	35051349	35055182	3834	-0.304797	2.77481	0.000401356	0.017083
chr19	55552418	55558855	6438	-0.302665	2.97573	0.000401419	0.017083
chrX	134632828	134633640	813	0.572344	-0.306726	0.000401025	0.017083
chr6	87727524	87728157	634	-0.528373	-0.0600573	0.000402059	0.0171015
chr6	139234658	139237236	2579	-0.356362	1.46518	0.00040228	0.0171022
chr12	2901914	2902934	1021	-0.504502	0.0952935	0.000403813	0.0171325
chr21	39481458	39485771	4314	-0.296675	3.34601	0.000403712	0.0171325
chr7	116690871	116691883	1013	-0.462755	0.374329	0.000404207	0.0171391
chr2	159199796	159202562	2767	-0.35128	1.5323	0.00040479	0.0171391
chr7	101883961	101887247	3287	-0.337917	1.77459	0.000405167	0.0171464
chr19	2888412	2889291	880	0.496569	0.158051	0.000406899	0.0172022
chr5	42644787	42646032	1246	-0.439065	0.55364	0.000407948	0.0172379
chr10	77496639	77498336	1698	-0.359301	1.43077	0.000408166	0.0172384
chr2	238278414	238280330	1917	-0.364699	1.33078	0.000409204	0.0172647
chr13	23178791	23185368	6578	-0.289786	4.00701	0.000409009	0.0172647
chr8	17544862	17550658	5797	-0.303163	2.85562	0.000410163	0.0172965
chr1	24122815	24128465	5651	-0.298808	3.12204	0.000411898	0.0173521
chr5	59190588	59191115	528	-0.552962	-0.220156	0.00041327	0.0173651
chr11	58582805	58583579	775	-0.517647	-0.00378858	0.000412521	0.0173651
chrX	69109283	69110590	1308	-0.487574	0.205464	0.000413239	0.0173651
chr6	111172534	111173725	1192	-0.472632	0.303441	0.000413775	0.0173651
chr7	16641032	16643279	2248	-0.359238	1.40751	0.000414064	0.0173651
chr10	23399969	23402269	2301	-0.334016	1.84976	0.000412702	0.0173651
chr4	56756863	56758929	2067	0.391423	1.02175	0.00041408	0.0173651
chr9	126874488	126874917	430	0.750094	-1.08654	0.000413418	0.0173651
chr5	139574724	139576702	1979	-0.374841	1.20102	0.000416723	0.017441
chr15	69499019	69500910	1892	-0.384117	1.08243	0.000417296	0.0174562
chr11	112795878	112796832	955	-0.489564	0.192495	0.000417853	0.0174707
chr9	126400337	126402481	2145	-0.361259	1.36858	0.000419471	0.0175296
chrX	72120461	72126689	6229	0.298667	3.13928	0.000420179	0.0175504
chr3	118968139	118971019	2881	-0.348432	1.5816	0.000420642	0.0175548
chr4	153474609	153480164	5556	-0.300208	2.98514	0.000420942	0.0175548
chr13	49615467	49618207	2741	0.328331	1.95617	0.000420944	0.0175548
chr1	177995321	178001305	5985	-0.286735	4.32721	0.000422344	0.0175793
chr5	61318572	61320251	1680	0.427349	0.65077	0.000423234	0.0175827
chr6	111574416	111575395	980	0.431201	0.627743	0.000422852	0.0175827
chr14	55683626	55687257	3632	-0.304622	2.72147	0.000424155	0.0175935
chr12	119612985	119617573	4589	-0.302072	2.86269	0.000424217	0.0175935
chr2	86511601	86515428	3828	-0.300392	3.00664	0.00042459	0.0175935
chr6	163728966	163733997	5032	-0.299786	3.19543	0.000424831	0.0175935
chr21	38498663	38501148	2486	0.314976	2.32149	0.000424233	0.0175935
chr7	39608717	39610468	1752	0.352834	1.50208	0.000424674	0.0175935
chr16	67908548	67909105	558	-0.639714	-0.669739	0.000425656	0.0176031
chr5	145980382	145984391	4010	-0.307669	2.56857	0.000425635	0.0176031
chr15	100206375	100207075	701	-0.528381	-0.0762191	0.000425972	0.0176074
chr1	6781564	6782684	1121	-0.518103	-0.0162125	0.000426289	0.0176118
chr5	149872512	149873411	900	-0.481544	0.22684	0.000426983	0.0176194
chr2	46273595	46279363	5769	0.295592	3.32042	0.000427107	0.0176194
chr9	133050374	133051772	1399	-0.438689	0.538201	0.000428415	0.0176559
chr10	28806043	28808386	2344	-0.339343	1.73029	0.000428652	0.017657
chr22	25744700	25752191	7492	-0.288278	4.08224	0.000429127	0.0176601
chr12	67299218	67302415	3198	-0.316016	2.27931	0.000429912	0.0176653
chr1	214359521	214365789	6269	-0.287769	4.0888	0.000429521	0.0176653
chr10	90641125	90642669	1545	-0.437097	0.569767	0.000430802	0.0176834
chr10	49518965	49521288	2324	-0.381606	1.10124	0.000431472	0.0176946
chr7	150754904	150757408	2505	0.314832	2.30257	0.000431847	0.0177013
chr18	49368272	49369983	1712	-0.358145	1.40209	0.000436205	0.0178448
chr3	138548859	138550320	1462	-0.430717	0.617512	0.00043697	0.0178674
chr7	151380674	151382527	1854	-0.380156	1.12	0.000438633	0.0179144
chr6	6330475	6333189	2715	0.3165	2.2704	0.000438762	0.0179144
chr5	140006605	140008533	1929	-0.358909	1.38318	0.000440304	0.0179422
chr12	116241355	116247710	6356	-0.295385	3.27802	0.000440028	0.0179422
chr7	100224496	100228872	4377	-0.304217	2.71973	0.000440737	0.0179511
chr9	94586335	94587797	1463	-0.426221	0.649941	0.000441658	0.0179787
chr11	32183828	32185209	1382	0.454851	0.4244	0.00044206	0.0179787
chr10	17021967	17024384	2418	0.379494	1.12081	0.000442794	0.017991
chr6	118643245	118644057	813	-0.47117	0.289058	0.000443034	0.017992
chr1	162499666	162501688	2023	-0.38597	1.0578	0.000443821	0.0180046
chr1	229884357	229890844	6488	-0.284763	4.49821	0.00044399	0.0180046
chr3	136140854	136142370	1517	-0.416787	0.722839	0.000444694	0.0180118
chr1	13468156	13470267	2112	-0.361032	1.36976	0.000445247	0.0180118
chr18	34700568	34702963	2396	-0.34328	1.63753	0.000445084	0.0180118
chr1	207950128	207951502	1375	0.367062	1.27449	0.000444558	0.0180118
chr3	59049519	59050187	669	0.437015	0.553256	0.000444981	0.0180118
chr6	170312443	170315660	3218	-0.307823	2.50973	0.000445837	0.0180269
chr19	53865326	53870871	5546	0.286823	4.191	0.000446533	0.0180377
chr14	72868026	72872389	4364	-0.320453	2.12323	0.000447904	0.0180755
chr1	184649602	184650531	930	-0.417588	0.723254	0.000448612	0.0180953
chr9	125100015	125104977	4963	-0.302213	2.82622	0.000448828	0.0180953
chr1	163825995	163827161	1167	-0.428526	0.638741	0.000449351	0.0181076
chr6	118509202	118514373	5172	-0.296427	3.20473	0.000449987	0.0181245
chr6	151731549	151732365	817	-0.488633	0.176166	0.000451357	0.0181709
chr14	102645030	102646658	1629	0.378293	1.15103	0.000452687	0.0182157
chr11	134047218	134048366	1149	-0.418722	0.717252	0.000453216	0.0182282
chr13	110235575	110241029	5455	0.293911	3.38087	0.000453448	0.0182287
chr19	10235761	10238778	3018	0.319683	2.14373	0.000455415	0.018299
chr22	17467750	17469000	1251	-0.429813	0.600907	0.000456262	0.0183154
chrX	53071787	53073688	1902	-0.354398	1.43533	0.000456072	0.0183154
chr1	212363672	212365754	2083	-0.379897	1.10094	0.000457136	0.0183417
chr1	86773358	86775755	2398	-0.326069	1.99891	0.000457939	0.0183604
chr2	19711607	19712483	877	0.481177	0.223652	0.000458097	0.0183604
chr11	128712927	128720183	7257	0.287397	4.0156	0.000458601	0.0183652
chr1	54369912	54373036	3125	-0.321218	2.06573	0.000459	0.0183723
chr10	124179463	124185275	5813	-0.293575	3.30783	0.000459806	0.0183958
chr11	74066914	74071920	5007	-0.293688	3.37992	0.000460412	0.0183998
chr2	71472613	71477830	5218	-0.291263	3.48601	0.000460787	0.0183998
chr1	92877406	92878573	1168	-0.445158	0.475635	0.000461868	0.0184341
chr19	12890212	12892325	2114	-0.315159	2.29962	0.0004623	0.0184425
chr11	125425849	125429249	3401	-0.304592	2.62813	0.000463241	0.0184712
chr22	19270699	19281112	10414	-0.283064	4.6357	0.00046365	0.0184787
chrX	68233941	68235551	1611	-0.462425	0.345385	0.000465377	0.0185387
chr6	83098529	83099222	694	-0.577797	-0.364047	0.000465712	0.0185432
chr3	187042828	187046559	3732	0.314079	2.24827	0.000467783	0.0186079
chr19	42327797	42328514	718	-0.545644	-0.200186	0.000468694	0.0186175
chr18	13509538	13517192	7655	-0.2852	4.24604	0.000468643	0.0186175
chr13	74166668	74175299	8632	-0.285991	4.17313	0.000469167	0.0186204
chr3	194928289	194933642	5354	0.298321	2.97616	0.000469213	0.0186204
chr3	99971264	99974562	3299	-0.332889	1.80018	0.000469664	0.0186295
chr5	134245050	134249400	4351	-0.296938	3.09748	0.000471105	0.0186601
chr16	9127427	9129296	1870	0.346709	1.5456	0.000471043	0.0186601
chr5	57348487	57349856	1370	-0.37823	1.12629	0.000471564	0.018662
chr6	109312569	109314707	2139	-0.342958	1.65461	0.000471602	0.018662
chr6	44088529	44090810	2282	-0.346767	1.5398	0.000472427	0.0186858
chr7	77836073	77845438	9366	-0.284283	4.31186	0.000474293	0.0187507
chr15	34716120	34716832	713	-0.539307	-0.151147	0.000474689	0.0187575
chr3	15672101	15675087	2987	-0.325899	1.94409	0.000475592	0.0187577
chr14	68376226	68381340	5115	0.294666	3.19377	0.000475587	0.0187577
chr3	65938853	65941066	2214	0.348053	1.52858	0.000475023	0.0187577
chr7	131078601	131080381	1781	-0.405383	0.82063	0.000475919	0.0187617
chr1	219176892	219178376	1485	-0.389473	0.975846	0.000478551	0.0187864
chr13	95191561	95194653	3093	-0.328698	1.86767	0.00047804	0.0187864
chr12	108771902	108776319	4418	-0.296922	3.03236	0.000477358	0.0187864
chr12	93190407	93199261	8855	-0.28846	3.75562	0.00047857	0.0187864
chr7	75637492	75640641	3150	0.295853	3.11504	0.000478248	0.0187864
chr15	48643873	48646712	2840	0.297196	3.03039	0.000478269	0.0187864
chr10	31186187	31187844	1658	-0.361144	1.32325	0.000479611	0.0188184
chr14	90586536	90588723	2188	-0.312986	2.28357	0.000480274	0.0188356
chr16	73225546	73226187	642	-0.504679	0.0446982	0.000481158	0.0188614
chr2	200588943	200590801	1859	-0.393976	0.936135	0.000482172	0.0188923
chr1	51732057	51738661	6605	-0.288326	3.71292	0.00048351	0.0189231
chr11	125069781	125073112	3332	0.345382	1.55709	0.000483552	0.0189231
chr6	36607409	36610085	2677	-0.33714	1.69869	0.000484219	0.0189369
chr2	175770809	175772048	1240	-0.390056	0.977554	0.000485624	0.0189407
chr22	33822076	33824606	2531	-0.340695	1.63237	0.000486347	0.0189407
chr15	82194057	82197092	3036	-0.311965	2.30849	0.000486616	0.0189407
chr8	17733467	17739334	5868	-0.291836	3.41283	0.000486493	0.0189407
chr19	16649415	16655483	6069	-0.287216	3.83921	0.000486872	0.0189407
chr1	18926194	18929746	3553	0.298152	2.92336	0.000485245	0.0189407
chr13	32270491	32272332	1842	0.371605	1.18865	0.000485626	0.0189407
chr20	43448545	43449464	920	0.538917	-0.165497	0.000486805	0.0189407
chr1	93012524	93017091	4568	-0.304179	2.59382	0.000487593	0.0189535
chr17	77968232	77969302	1071	-0.459698	0.348755	0.000488201	0.0189683
chr7	93015564	93017601	2038	0.341382	1.64379	0.000488502	0.0189711
chr1	216722115	216724173	2059	-0.334372	1.76104	0.000490494	0.0190397
chr9	93541565	93542892	1328	-0.381637	1.05923	0.000491238	0.0190597
chr1	8047586	8048737	1152	0.436657	0.528906	0.000492008	0.0190807
chr20	23101712	23108701	6990	0.286769	3.847	0.000494591	0.0191461
chr9	81879778	81880423	646	-0.478225	0.218141	0.000497987	0.01925
chr2	105508077	105508735	659	-0.541606	-0.194327	0.00049949	0.0192883
chr12	95942005	95943900	1896	-0.299692	2.78498	0.000499872	0.0192883
chr14	64572218	64575744	3527	-0.29263	3.29033	0.000499472	0.0192883
chr5	16544154	16551330	7177	-0.285304	4.03059	0.000500133	0.0192883
chr12	58200700	58206053	5354	0.289927	3.50837	0.000500069	0.0192883
chr1	13539544	13545362	5819	-0.285526	4.03371	0.000500751	0.0193032
chr3	52066810	52073228	6419	-0.283761	4.15311	0.000501349	0.0193084
chr1	85525777	85526450	674	-0.560934	-0.311621	0.000502132	0.0193279
chr2	197778081	197782805	4725	-0.305099	2.53183	0.000502317	0.0193279
chr11	7628360	7629855	1496	-0.382406	1.05469	0.000502706	0.0193307
chr2	113817776	113819802	2027	-0.30762	2.43913	0.000502853	0.0193307
chr11	3873452	3879117	5666	-0.290983	3.35287	0.000503456	0.0193449
chr8	97783034	97787296	4263	-0.300269	2.74203	0.000503837	0.0193507
chr8	37725512	37729053	3542	-0.302386	2.66562	0.000504379	0.0193537
chr3	42177145	42180440	3296	-0.302101	2.64435	0.000504209	0.0193537
chr16	84806122	84807079	958	0.471694	0.267015	0.000505975	0.0193971
chr6	40668312	40669076	765	-0.587018	-0.44434	0.000507499	0.0194145
chr1	33409855	33411185	1331	-0.396976	0.875298	0.000507365	0.0194145
chr20	19376048	19377985	1938	-0.347574	1.49749	0.000507591	0.0194145
chr1	26043526	26046880	3355	-0.308566	2.37542	0.000506801	0.0194145
chr10	17226961	17231430	4470	0.283233	4.32488	0.000507591	0.0194145
chr4	87132201	87135336	3136	-0.330899	1.80141	0.000507943	0.0194191
chr5	59118485	59120349	1865	-0.395526	0.895115	0.000508883	0.0194372
chr4	123351377	123355043	3667	0.298162	2.85759	0.000508868	0.0194372
chr2	45757944	45761028	3085	-0.315492	2.16746	0.000509524	0.0194439
chr10	5940254	5946618	6365	0.287073	3.73946	0.000509767	0.0194443
chr5	139984508	139987247	2740	-0.313848	2.20529	0.000510242	0.0194535
chr6	75203643	75208130	4488	0.303402	2.59249	0.000510506	0.0194547
chr5	59006473	59008402	1930	-0.379079	1.09066	0.00051122	0.0194641
chr8	143450300	143454594	4295	-0.30317	2.587	0.000511125	0.0194641
chr8	20104286	20106607	2322	-0.342363	1.57783	0.000512113	0.0194719
chrX	120374974	120379010	4037	-0.317032	2.11506	0.000512124	0.0194719
chr14	100310794	100315568	4775	-0.292226	3.28268	0.000512091	0.0194719
chr8	134613199	134615938	2740	-0.322479	1.97656	0.000513775	0.0195134
chr2	120469161	120472402	3242	-0.308506	2.3621	0.000513917	0.0195134
chr14	105032961	105033955	995	0.449735	0.418814	0.000515614	0.019569
chr13	20728175	20729755	1581	-0.345763	1.52758	0.000516474	0.0195927
chr9	121602891	121606184	3294	-0.300293	2.69962	0.000518143	0.0196293
chr12	52078541	52083614	5074	-0.288331	3.54281	0.000517924	0.0196293
chr12	582944	588431	5488	-0.288034	3.57962	0.000518823	0.0196461
chr1	154877096	154878194	1099	-0.408555	0.75868	0.000520279	0.0196834
chr6	156810393	156812852	2460	-0.343141	1.5527	0.000522605	0.0197333
chr10	75061050	75066960	5911	-0.293546	3.1266	0.000522781	0.0197333
chr11	1004908	1008442	3535	-0.309294	2.34833	0.000523163	0.019735
chr13	110386676	110390822	4147	0.299123	2.80843	0.000523297	0.019735
chr4	87085505	87088722	3218	-0.304962	2.50365	0.00052472	0.0197797
chr12	67320267	67321608	1342	-0.435972	0.511229	0.000528038	0.0198868
chr10	91198058	91199829	1772	-0.339265	1.63404	0.000528712	0.0199032
chr4	40845955	40848697	2743	-0.349326	1.46101	0.000529501	0.0199239
chr1	45883733	45885612	1880	-0.370164	1.1871	0.000530446	0.0199505
chr3	23889075	23890244	1170	-0.452483	0.380275	0.000532124	0.0199866
chr2	178734145	178736225	2081	-0.380008	1.05247	0.000531995	0.0199866
chr10	21362957	21365690	2734	0.317874	2.08099	0.000532554	0.0199938
chr8	9107953	9110991	3039	-0.320291	2.02283	0.000533806	0.0200072
chr6	136113354	136114302	949	0.428031	0.582508	0.000533871	0.0200072
chr16	47584338	47586913	2576	-0.333818	1.72229	0.000534869	0.0200356
chr2	119744385	119744803	419	-0.704633	-0.98633	0.000535726	0.0200407
chr3	168033645	168036291	2647	-0.322294	1.96197	0.000535307	0.0200407
chr1	202625382	202629477	4096	-0.308662	2.31332	0.000535493	0.0200407
chr9	37548961	37550171	1211	-0.445594	0.430764	0.000536081	0.0200451
chr1	244136930	244140211	3282	0.314063	2.18992	0.000536912	0.0200672
chr3	99908932	99912074	3143	-0.327054	1.85543	0.000537655	0.0200859
chr2	99447662	99448327	666	-0.641355	-0.725427	0.000538425	0.0200877
chr19	50214586	50215824	1239	-0.42473	0.602888	0.000538246	0.0200877
chr7	141364957	141368656	3700	-0.306172	2.48441	0.000538187	0.0200877
chr4	152257166	152258374	1209	0.43549	0.514457	0.000539723	0.0201182
chr8	140118083	140120386	2304	-0.318553	2.04708	0.000539974	0.0201186
chr14	64111477	64120614	9138	-0.281462	4.50388	0.000540461	0.0201277
chr8	29817375	29818104	730	-0.503251	0.0205199	0.000540861	0.0201336
chr12	119601566	119604625	3060	-0.30585	2.41178	0.000541248	0.0201342
chr15	77066626	77068400	1775	-0.361255	1.27396	0.00054268	0.0201633
chr11	74804901	74809028	4128	-0.303498	2.50475	0.000542867	0.0201633
chr11	57544321	57548478	4158	-0.295002	3.00985	0.000543386	0.0201737
chr16	85451765	85455019	3255	-0.323145	1.93897	0.000543829	0.0201811
chr10	70368453	70372443	3991	-0.307562	2.34363	0.000544857	0.0201966
chr22	50683759	50685423	1665	0.365762	1.22146	0.000545332	0.0201966
chr21	33947235	33948470	1236	0.419627	0.649003	0.000545067	0.0201966
chr3	14423838	14426537	2700	-0.333192	1.71422	0.000546107	0.0202118
chr15	90371855	90372730	876	-0.441792	0.450424	0.000546662	0.0202233
chr1	184573651	184575527	1877	-0.360032	1.29413	0.000547002	0.020227
chr7	36228516	36230117	1602	-0.366284	1.20556	0.000547714	0.0202354
chr5	35990129	35991424	1296	-0.329107	1.83698	0.000547649	0.0202354
chr2	113733541	113736404	2864	-0.320127	2.00309	0.00054852	0.0202416
chr4	185580323	185583629	3307	-0.301708	2.59894	0.000548611	0.0202416
chr11	43830391	43831921	1531	-0.384197	1.00038	0.000549171	0.0202533
chr5	79552611	79556785	4175	-0.301739	2.5898	0.00055188	0.0203382
chr20	45839497	45847831	8335	-0.282736	4.01029	0.000551959	0.0203382
chr20	50449379	50453495	4117	-0.307562	2.35113	0.000553178	0.0203741
chr5	59266002	59266975	974	-0.479313	0.179909	0.000553554	0.0203767
chr15	98940680	98948912	8233	-0.28325	4.07715	0.000553735	0.0203767
chr1	224743518	224744369	852	-0.476507	0.198832	0.000554538	0.0203972
chr10	6116136	6117359	1224	-0.435639	0.504797	0.000557448	0.0204549
chr6	111068587	111070822	2236	-0.392674	0.89998	0.000556649	0.0204549
chr18	50662790	50666484	3695	-0.323443	1.91897	0.000557243	0.0204549
chr9	93533139	93538597	5459	-0.307744	2.33313	0.00055782	0.0204549
chr2	226753605	226756868	3264	-0.300639	2.57515	0.000557686	0.0204549
chr10	3102649	3103743	1095	0.396126	0.870067	0.000559437	0.0204962
chr7	36171907	36173275	1369	-0.476775	0.192924	0.000562673	0.0205883
chr11	118193400	118197360	3961	-0.299613	2.6341	0.000562938	0.0205883
chr6	112230186	112238785	8600	0.285811	3.69965	0.000563192	0.0205885
chr8	89875776	89877657	1882	-0.351162	1.40353	0.000564301	0.0206111
chr5	139848315	139850885	2571	-0.311613	2.18135	0.000564186	0.0206111
chr7	149718834	149723449	4616	-0.303144	2.48446	0.000567159	0.0206887
chr20	38270743	38271776	1034	0.521704	-0.10192	0.000567171	0.0206887
chr6	150324088	150326187	2100	-0.343547	1.51042	0.00056928	0.0207566
chr7	77873475	77875270	1796	-0.423413	0.602355	0.000570799	0.0208029
chr17	17534781	17538533	3753	-0.302844	2.49165	0.00057268	0.0208142
chr6	155187787	155191013	3227	0.333808	1.69341	0.000571784	0.0208142
chr18	73690775	73692162	1388	0.429315	0.579498	0.000572818	0.0208142
chr1	223153710	223154207	498	0.591743	-0.489743	0.000572599	0.0208142
chr2	173114734	173116049	1316	-0.443293	0.433626	0.000574409	0.0208543
chr22	19911471	19912880	1410	-0.418289	0.629588	0.000576282	0.0208847
chr20	64264479	64268657	4179	-0.305684	2.37976	0.000576113	0.0208847
chr22	41424748	41429091	4344	-0.291898	3.08502	0.000576295	0.0208847
chr4	169647332	169651967	4636	-0.290675	3.1817	0.000575976	0.0208847
chr1	161184519	161187948	3430	0.303267	2.45744	0.000579567	0.020985
chr19	34661128	34662417	1290	-0.379735	1.03174	0.000580084	0.0209892
chr4	16597976	16598947	972	0.497379	0.0527847	0.000580375	0.0209892
chr17	62036258	62037245	988	-0.440006	0.455324	0.000582809	0.0210473
chr5	65777756	65778960	1205	-0.426383	0.556898	0.000583226	0.0210473
chr3	37509260	37512047	2788	-0.316936	2.03505	0.000583302	0.0210473
chr2	182845145	182846769	1625	-0.370742	1.13255	0.000584534	0.0210631
chr8	38804012	38807375	3364	0.312894	2.13287	0.000584749	0.0210631
chr12	12915423	12917932	2510	0.339148	1.58439	0.000584584	0.0210631
chr11	46318217	46319677	1461	0.376001	1.06956	0.000585387	0.021077
chr10	122282198	122283743	1546	-0.418399	0.62757	0.000586226	0.021089
chr1	155183890	155186569	2680	-0.302065	2.48818	0.000586148	0.021089
chr17	29766493	29773010	6518	-0.285794	3.54291	0.000587775	0.0211356
chr2	173021744	173022637	894	-0.492069	0.07676	0.000588834	0.0211591
chr12	71156461	71158989	2529	-0.307862	2.28908	0.000588936	0.0211591
chr22	28711660	28713132	1473	0.377336	1.05167	0.000590605	0.02121
chr12	67500142	67502535	2394	-0.329732	1.76105	0.000591091	0.0212183
chr11	126185342	126187846	2505	-0.335501	1.62792	0.000592458	0.0212371
chr9	4819822	4823646	3825	-0.295695	2.79005	0.000592257	0.0212371
chr5	141855453	141859458	4006	0.300604	2.53409	0.000593081	0.0212371
chr1	89642882	89645010	2129	0.345123	1.48222	0.00059314	0.0212371
chr8	97597898	97599426	1529	0.377147	1.06098	0.000592998	0.0212371
chr8	97470497	97471021	525	-0.483085	0.133892	0.000595049	0.0212507
chr1	103524649	103525501	853	-0.430046	0.533913	0.0005946	0.0212507
chr2	222909272	222911050	1779	-0.391444	0.890136	0.000594563	0.0212507
chr5	177556641	177558023	1383	-0.346583	1.4643	0.000594756	0.0212507
chr17	19335175	19338473	3299	-0.316574	2.01725	0.000594231	0.0212507
chr8	19449572	19450834	1263	0.464527	0.270401	0.000594849	0.0212507
chr6	63451968	63454412	2445	-0.329808	1.75704	0.000595927	0.0212675
chr3	46891679	46894820	3142	-0.308603	2.2329	0.000596832	0.0212871
chr17	65362368	65363222	855	-0.43779	0.462464	0.000598711	0.021308
chr8	139917452	139918740	1289	-0.380741	1.02317	0.00059833	0.021308
chr3	186405014	186410624	5611	-0.286566	3.4099	0.000598842	0.021308
chr2	20530358	20534847	4490	0.29512	2.81083	0.00059919	0.021308
chr1	236000128	236002323	2196	0.362285	1.23452	0.00059938	0.021308
chr10	22481700	22482515	816	-0.532582	-0.190039	0.000599731	0.0213086
chr6	5107399	5109128	1730	-0.361382	1.2628	0.000600537	0.0213281
chr17	29731573	29735605	4033	-0.293745	2.90368	0.000600904	0.0213321
chr9	84054262	84055905	1644	-0.396357	0.837001	0.000601185	0.0213326
chr7	116730315	116732080	1766	-0.338388	1.57791	0.000602478	0.0213563
chr5	170278520	170280869	2350	0.342703	1.50394	0.000602609	0.0213563
chr7	80905332	80913146	7815	-0.285113	3.5718	0.000603552	0.0213807
chr3	5192303	5193599	1297	-0.425105	0.555281	0.000606883	0.0214622
chr6	2755240	2757497	2258	-0.314378	2.0812	0.000607708	0.0214641
chr12	101549995	101556790	6796	-0.284039	3.66698	0.000607611	0.0214641
chr18	10014941	10015789	849	-0.50012	0.0106906	0.000610691	0.0215331
chr2	63680078	63681450	1373	-0.393129	0.853859	0.000610537	0.0215331
chr10	124546608	124552690	6083	-0.285082	3.58462	0.000610381	0.0215331
chr6	35346063	35347314	1252	-0.39362	0.852179	0.000612902	0.0215928
chr15	85527188	85528095	908	0.51082	-0.053013	0.000613945	0.0216113
chr2	39540229	39542482	2254	-0.304442	2.36425	0.000615201	0.0216464
chr18	13239211	13240172	962	-0.478657	0.153715	0.000615464	0.0216465
chr9	32970497	32971224	728	-0.466997	0.23313	0.000619333	0.0217145
chr19	7157183	7158335	1153	-0.386167	0.946654	0.000619058	0.0217145
chr21	43970226	43973562	3337	-0.304307	2.37011	0.000618429	0.0217145
chr1	214502145	214506546	4402	-0.302786	2.40898	0.000618297	0.0217145
chr2	191383581	191384787	1207	0.410453	0.697052	0.000619477	0.0217145
chr13	27953807	27954023	217	0.640906	-0.744025	0.000618519	0.0217145
chr11	107695350	107696344	995	-0.423941	0.569743	0.000620204	0.0217262
chr13	26268306	26270193	1888	-0.391501	0.871813	0.000620592	0.0217262
chr11	63910474	63913078	2605	-0.336125	1.59705	0.000620364	0.0217262
chr7	117113380	117115431	2052	-0.331492	1.74762	0.00062198	0.0217413
chr8	17740376	17743156	2781	-0.302825	2.40061	0.000622066	0.0217413
chr22	50301282	50307752	6471	0.280591	4.00001	0.000621983	0.0217413
chr1	198166263	198169639	3377	-0.305022	2.35029	0.000623667	0.0217597
chr2	54944659	54950078	5420	-0.283424	3.64522	0.000623409	0.0217597
chr2	204152221	204153159	939	0.496076	0.0379089	0.000623894	0.0217597
chr1	228180193	228182625	2433	-0.33794	1.56632	0.000625464	0.0217962
chr15	68697398	68701421	4024	-0.288754	3.15307	0.00062525	0.0217962
chr6	109194497	109195820	1324	-0.384036	0.949467	0.000626398	0.0218106
chr12	122390488	122392979	2492	-0.337781	1.56797	0.000626338	0.0218106
chr8	19755452	19758544	3093	0.286712	3.35212	0.000626898	0.0218189
chr17	39704663	39707359	2697	-0.304995	2.3134	0.000628344	0.021851
chr21	45373264	45375398	2135	0.389412	0.899236	0.000628622	0.0218515
chr15	58243776	58244464	689	-0.584233	-0.493665	0.000628922	0.0218529
chr9	7172448	7175162	2715	-0.311426	2.11742	0.000629215	0.021854
chr1	67039512	67045929	6418	-0.28997	3.07159	0.000630056	0.0218741
chr16	85673461	85674611	1151	-0.409978	0.690063	0.000630404	0.0218771
chr1	145932325	145934452	2128	-0.322238	1.87668	0.000631233	0.02189
chr3	134482423	134484212	1790	0.344631	1.45706	0.000631301	0.02189
chr19	33260465	33261863	1399	0.45438	0.326383	0.00063163	0.0218923
chr16	67251605	67253222	1618	-0.367958	1.13853	0.000632978	0.0218934
chr14	67621846	67624760	2915	-0.330157	1.80733	0.00063257	0.0218934
chr3	195866314	195874623	8310	-0.28222	3.78117	0.000632927	0.0218934
chr5	147507295	147510592	3298	0.2891	3.11052	0.000632108	0.0218934
chr6	37579836	37581222	1387	0.365666	1.17569	0.000632218	0.0218934
chr17	74482209	74483255	1047	-0.483036	0.117742	0.000633502	0.0218936
chr2	29110677	29111684	1008	-0.465127	0.257861	0.000633993	0.0219015
chr4	110447920	110449060	1141	-0.479221	0.151691	0.000634821	0.0219029
chr16	2133317	2134154	838	-0.447225	0.38395	0.000634746	0.0219029
chr22	29096168	29097606	1439	-0.371126	1.09434	0.000634323	0.0219029
chr22	25740739	25744567	3829	-0.280098	4.10229	0.000635631	0.0219218
chr10	77489474	77496374	6901	-0.2864	3.32646	0.000636147	0.0219305
chr1	147591496	147592863	1368	-0.39749	0.80388	0.000637362	0.021953
chr4	151656884	151661540	4657	-0.285233	3.40901	0.000637607	0.021953
chr18	57788107	57789792	1686	0.343013	1.47823	0.00063727	0.021953
chr14	102478350	102482940	4591	-0.290068	3.04799	0.000638403	0.0219574
chr14	92475759	92476740	982	0.504573	-0.0212359	0.000638506	0.0219574
chr5	16773332	16776686	3355	-0.297926	2.58775	0.000639227	0.0219732
chr3	183625437	183625942	506	-0.655268	-0.821298	0.000641344	0.0219916
chr1	85373269	85375455	2187	-0.373233	1.05931	0.000640641	0.0219916
chr3	188867622	188869504	1883	-0.36204	1.20367	0.000640422	0.0219916
chr5	171965752	171967612	1861	-0.349022	1.37527	0.000641336	0.0219916
chr11	16994069	16999251	5183	-0.290772	2.97547	0.000640939	0.0219916
chr14	104392331	104395698	3368	0.293478	2.8368	0.000640154	0.0219916
chr19	50198064	50200081	2018	-0.304468	2.38806	0.000642208	0.0220122
chr3	149880589	149886261	5673	-0.296772	2.61581	0.000642707	0.0220203
chr11	16985977	16988380	2404	-0.358322	1.24261	0.000643055	0.0220232
chr3	135348543	135349791	1249	-0.373965	1.07356	0.000643393	0.0220257
chr4	47824309	47825022	714	-0.496137	0.0197585	0.000644734	0.0220503
chr9	2494337	2497255	2919	-0.315293	2.03836	0.000644904	0.0220503
chr4	122338102	122341007	2906	-0.308346	2.22342	0.000647188	0.0221013
chr2	44128790	44132069	3280	-0.299225	2.52828	0.000647166	0.0221013
chr12	101538352	101540590	2239	-0.348422	1.39891	0.000649121	0.0221401
chr15	60934541	60936569	2029	-0.355184	1.29473	0.000650862	0.0221723
chr5	137822430	137843079	20650	-0.273124	5.89913	0.000653338	0.0222476
chr1	184568087	184569286	1200	-0.440405	0.414185	0.000653946	0.0222501
chrX	21754000	21759806	5807	-0.28455	3.48178	0.00065387	0.0222501
chr11	45023871	45027765	3895	0.29579	2.67631	0.000654316	0.0222537
chr8	60922730	60923318	589	0.515554	-0.10131	0.000656238	0.0222985
chr4	4292356	4296359	4004	-0.298486	2.51887	0.000657228	0.0223164
chr9	134943715	134945081	1367	-0.438968	0.43045	0.000659806	0.0223675
chr3	129669596	129672675	3080	-0.32032	1.87522	0.000659091	0.0223675
chr16	89922544	89923915	1372	0.401339	0.757843	0.000661329	0.02241
chr4	2850709	2852158	1450	-0.348054	1.37798	0.000663973	0.0224782
chr2	235007176	235009413	2238	-0.346574	1.39911	0.000665374	0.0224858
chr4	55185360	55188384	3025	0.321339	1.87211	0.000664739	0.0224858
chr15	98670614	98672509	1896	0.328172	1.72079	0.000664942	0.0224858
chr17	66523494	66524375	882	-0.480649	0.126228	0.00066578	0.0224878
chr2	41885331	41887373	2043	-0.372814	1.09505	0.0006664	0.0224997
chr2	45991920	45993416	1497	-0.396934	0.788521	0.000666689	0.0225003
chr9	34082752	34090114	7363	-0.277226	4.18925	0.000667445	0.0225077
chr17	57417937	57418881	945	-0.513423	-0.100803	0.000668965	0.0225407
chr5	143811807	143813225	1419	0.396146	0.814461	0.000670126	0.0225707
chr7	41976069	41978464	2396	-0.339236	1.51581	0.000670908	0.022588
chr4	17762675	17764802	2128	-0.340313	1.52723	0.000671372	0.0225898
chr16	30793097	30795255	2159	-0.334743	1.59125	0.000672279	0.0226068
chr17	69559744	69562669	2926	-0.301635	2.4048	0.000672675	0.022611
chr2	222280445	222284935	4491	-0.295024	2.71724	0.000675181	0.0226794
chr2	175786380	175788173	1794	-0.386021	0.909465	0.000678189	0.0227605
chr9	94805572	94810427	4856	-0.287051	3.17212	0.000678733	0.0227605
chr2	218813592	218825894	12303	-0.274294	4.74499	0.000678758	0.0227605
chr1	236634435	236638190	3756	-0.305466	2.25292	0.00068004	0.0227936
chr14	67784103	67787669	3567	-0.291607	2.90332	0.000681241	0.0228163
chr16	18905035	18905567	533	-0.660095	-0.851368	0.000681587	0.0228187
chr16	58547630	58549837	2208	-0.338286	1.51944	0.000682327	0.0228343
chr3	130914388	130918644	4257	-0.301041	2.39659	0.000682751	0.0228393
chr1	11911550	11916112	4563	-0.308053	2.15036	0.000684199	0.0228514
chr19	11140677	11144457	3781	0.285253	3.30057	0.000683866	0.0228514
chr3	13547926	13551761	3836	0.2937	2.72565	0.000684201	0.0228514
chr8	135719681	135722366	2686	-0.305755	2.25869	0.000685852	0.0228966
chr6	157541027	157543918	2892	-0.305049	2.28792	0.00068611	0.0228966
chr1	27147509	27151355	3847	-0.292166	2.77125	0.000686515	0.0228969
chr13	50916547	50917960	1414	0.379581	0.973232	0.000687963	0.0229286
chr7	55153610	55155227	1618	-0.387407	0.880173	0.000688446	0.0229288
chr8	98037781	98038306	526	-0.656806	-0.847005	0.000689132	0.0229338
chr15	82945983	82946896	914	-0.479344	0.120376	0.000689144	0.0229338
chr8	41643865	41646881	3017	-0.320566	1.84841	0.000691109	0.0229717
chrX	106900846	106907281	6436	-0.286021	3.31617	0.000690862	0.0229717
chr10	60136801	60142776	5976	-0.278191	3.99402	0.000690768	0.0229717
chr12	101591327	101594774	3448	-0.289247	3.04773	0.000692027	0.0229869
chr12	51744566	51745119	554	0.642115	-0.768565	0.000692118	0.0229869
chr12	106798088	106803883	5796	-0.288694	3.03173	0.00069305	0.0230087
chr3	183482281	183495539	13259	-0.275304	4.42161	0.000694797	0.0230575
chr2	29421488	29422598	1111	-0.34526	1.42211	0.000695284	0.0230645
chr12	50848220	50849686	1467	-0.383131	0.95932	0.000695834	0.0230736
chr18	36467314	36469439	2126	-0.325245	1.78695	0.000696688	0.0230928
chr15	57110925	57112617	1693	-0.337494	1.51521	0.000697464	0.0230976
chrX	33081505	33084621	3117	-0.329237	1.68831	0.000698463	0.0230976
chr10	35330666	35334911	4246	-0.296034	2.56383	0.000698467	0.0230976
chr18	23134781	23137427	2647	0.29281	2.75218	0.000697937	0.0230976
chr8	40198421	40200839	2419	0.329907	1.68125	0.000698494	0.0230976
chr17	17227705	17230932	3228	-0.295622	2.59009	0.000700129	0.0231425
chr8	74221338	74222475	1138	-0.446905	0.356856	0.000703015	0.0232195
chr16	54251441	54254285	2845	-0.30144	2.37231	0.000703586	0.02322
chr1	214311252	214313999	2748	-0.314217	1.98542	0.000704362	0.0232364
chr13	28320600	28321451	852	-0.495429	-0.000191637	0.000705181	0.0232448
chr2	167194802	167201008	6207	-0.284089	3.39691	0.000705452	0.0232448
chr1	51567734	51573245	5512	-0.283159	3.401	0.000705435	0.0232448
chr12	3341632	3342395	764	0.530508	-0.212806	0.000705764	0.0232459
chr19	7149853	7154008	4156	-0.302621	2.30717	0.000706871	0.0232641
chr20	5656746	5660099	3354	0.300291	2.39906	0.000707224	0.0232665
chr14	21047289	21048492	1204	-0.396464	0.781517	0.000710372	0.0233517
chr1	182676660	182677263	604	0.600458	-0.592432	0.000710781	0.0233559
chr14	66425664	66426765	1102	-0.417637	0.593051	0.000711742	0.0233599
chr2	105724893	105726377	1485	-0.387899	0.862266	0.000713545	0.0234007
chr16	23503552	23506379	2828	-0.306232	2.16596	0.000714171	0.0234094
chr11	75581494	75585877	4384	0.277787	3.96321	0.000714373	0.0234094
chr2	96603470	96610203	6734	-0.27558	4.25384	0.000714656	0.0234096
chr15	45183112	45184028	917	-0.482874	0.0834822	0.000716003	0.0234445
chr1	54288951	54293399	4449	-0.287305	3.0189	0.000716841	0.0234627
chr6	82909548	82912364	2817	-0.335017	1.55372	0.000717842	0.0234862
chr2	9537988	9539015	1028	0.475955	0.137427	0.000718675	0.0235043
chr2	240226706	240228506	1801	-0.379195	0.95921	0.000719749	0.0235302
chr1	51850228	51852362	2135	-0.325194	1.73584	0.000720167	0.0235347
chr3	179194717	179196005	1289	-0.395156	0.785047	0.000720985	0.0235522
chr3	136068704	136073034	4331	-0.286905	3.07485	0.000721722	0.0235592
chr8	74232695	74243769	11075	-0.273461	4.72296	0.000721785	0.0235592
chr6	156045259	156046290	1032	0.489094	0.0524985	0.000722046	0.0235592
chr15	93205903	93206623	721	-0.500666	-0.0431282	0.00072273	0.0235664
chr1	13534590	13537385	2796	-0.312504	2.05337	0.000723115	0.0235664
chr10	35959002	35960000	999	0.423191	0.536363	0.000722972	0.0235664
chr1	92955711	92958934	3224	-0.288979	2.93431	0.00072536	0.0236212
chr14	72800765	72805286	4522	-0.287481	3.02561	0.000726871	0.0236514
chr1	26541447	26544388	2942	0.318979	1.85516	0.000727059	0.0236514
chr16	4032706	4035396	2691	-0.351053	1.29826	0.000728338	0.023669
chr2	151784828	151791160	6333	-0.279949	3.59972	0.00073023	0.0237112
chr17	78002203	78003148	946	-0.506078	-0.0814701	0.000731072	0.0237239
chr6	108571240	108572387	1148	-0.430567	0.461035	0.000731509	0.0237289
chr14	89393353	89394199	847	-0.495442	-0.00448388	0.000733191	0.0237378
chr20	18255120	18256158	1039	-0.485091	0.0637258	0.000733013	0.0237378
chr1	221494102	221495387	1286	-0.449262	0.315894	0.000732082	0.0237378
chr3	52811275	52812253	979	-0.396412	0.769318	0.000733795	0.0237476
chr11	11036655	11039553	2899	-0.287242	3.00311	0.000735352	0.0237818
chr13	36130502	36132027	1526	0.340716	1.46211	0.00073542	0.0237818
chr6	88812228	88814576	2349	-0.355521	1.24379	0.000737001	0.0238237
chr12	116151989	116154049	2061	-0.348732	1.32659	0.000737476	0.0238298
chr6	69789637	69793411	3775	-0.292449	2.66823	0.000738406	0.0238414
chr7	37344814	37345743	930	0.490663	0.0323859	0.000739415	0.0238648
chr6	46356553	46357449	897	-0.479879	0.0896257	0.00074142	0.0239203
chr1	39423975	39428461	4487	-0.283496	3.33171	0.000742014	0.0239275
chr6	34273080	34283290	10211	-0.27261	4.65713	0.000742218	0.0239275
chr3	49495828	49496388	561	-0.548491	-0.337842	0.000743362	0.0239493
chr16	46709461	46718807	9347	-0.277593	3.94426	0.000743715	0.0239493
chr17	46210662	46212511	1850	-0.360168	1.18363	0.000745795	0.0239965
chr3	180978430	180983765	5336	-0.282729	3.3434	0.000745528	0.0239965
chr9	134243796	134244252	457	-0.653186	-0.853534	0.00074705	0.0240183
chr6	6730189	6731871	1683	-0.343903	1.39489	0.000747004	0.0240183
chr3	120763754	120765909	2156	-0.354257	1.2497	0.000749354	0.0240739
chr17	61375836	61380544	4709	-0.284786	3.13468	0.000751126	0.0241216
chr21	36687043	36688893	1851	-0.354492	1.25996	0.000751878	0.0241364
chr2	118002133	118003486	1354	-0.451779	0.287078	0.000752978	0.0241624
chr18	13518560	13528414	9855	-0.274336	4.36535	0.00075434	0.0241875
chr15	59313331	59315423	2093	0.3713	1.03412	0.00075468	0.0241891
chr2	96610281	96613982	3702	-0.296841	2.46725	0.000755673	0.0242117
chr9	94601688	94602401	714	-0.482211	0.0733075	0.000756939	0.0242244
chr17	4353873	4355696	1824	-0.325319	1.7081	0.000756835	0.0242244
chr3	44866446	44867611	1166	-0.454453	0.265398	0.000758143	0.0242443
chr22	45596983	45599356	2374	-0.323307	1.73849	0.000757923	0.0242443
chr7	135678010	135679990	1981	-0.394583	0.780955	0.000759634	0.0242641
chr8	26235959	26242539	6581	-0.28169	3.4052	0.00075944	0.0242641
chr16	14341875	14351220	9346	-0.277598	3.78371	0.000759941	0.0242647
chr10	122218378	122219222	845	-0.51825	-0.17049	0.000761602	0.0242991
chr1	6690993	6692119	1127	-0.450712	0.291408	0.000762996	0.0243343
chr2	96818559	96821689	3131	-0.304879	2.15352	0.000764188	0.0243552
chr3	26621187	26625453	4267	-0.295096	2.85635	0.000764408	0.0243552
chr10	129078225	129080363	2139	0.357515	1.20111	0.000764529	0.0243552
chr11	12027939	12029419	1481	-0.381536	0.905762	0.00076485	0.0243562
chr11	65368829	65375869	7041	-0.277387	3.82519	0.000766526	0.0244003
chr10	73544890	73547399	2510	-0.347265	1.33584	0.000767205	0.0244125
chr2	178842448	178848867	6420	-0.278596	3.70432	0.000769173	0.0244491
chr4	8162672	8170981	8310	-0.275567	4.05556	0.000769036	0.0244491
chr17	81835736	81836832	1097	-0.385402	0.865552	0.00077029	0.0244734
chr18	48731828	48734716	2889	-0.305454	2.13913	0.000772723	0.0245414
chr21	36888608	36890613	2006	-0.340969	1.4238	0.000774129	0.0245507
chr18	48796442	48807442	11001	-0.273705	4.32671	0.0007738	0.0245507
chr18	21670017	21673974	3958	-0.306122	2.1108	0.000774849	0.0245529
chr17	32155662	32158569	2908	-0.33059	1.58998	0.00077746	0.0246166
chr15	42340973	42346793	5821	-0.279656	3.53605	0.000777744	0.0246166
chr11	114103034	114118534	15501	-0.2707	4.81785	0.000778768	0.0246396
chr21	33215555	33216838	1284	0.44215	0.367014	0.000779601	0.0246567
chr1	203770510	203774864	4355	-0.287207	2.94715	0.000780219	0.0246669
chr8	28720322	28720531	210	-0.80304	-1.40899	0.000780746	0.0246676
chr16	85622468	85629823	7356	-0.275367	4.04104	0.000780833	0.0246676
chr2	86595439	86597190	1752	-0.417134	0.563944	0.000781371	0.0246753
[truncated: 60,677 more rows]
