# Supplementary material for: Epigenetic rewiring of skeletal muscle enhancers after exercise training supports a role in whole-body function and human health
Source: Mol Metab. 2021 Jul 10;53:101290. doi: 10.1016/j.molmet.2021.101290 (PMC8355925; doi:10.1016/j.molmet.2021.101290)
Supplement: Supplementary file 5 — Multimedia component 5 [file mmc5.xlsx]

## Sheet: Sheet1
GREAT GO term	Raw p-value	FDR q-value
extracellular matrix organization	2.007e-22	5.136e-19
extracellular structure organization	2.1637e-22	2.7685e-19
leukocyte activation	9.9948e-15	6.3942e-12
collagen metabolic process	4.8718e-14	2.4934e-11
multicellular organismal macromolecule metabolic process	3.0059e-13	1.282e-10
extracellular matrix disassembly	4.5669e-13	1.6695e-10
collagen catabolic process	1.8751e-12	5.998e-10
multicellular organismal catabolic process	1.8792e-11	4.3718e-09
multicellular organismal metabolic process	2.4687e-11	5.2644e-09
lymphocyte differentiation	2.7287e-11	4.9877e-09
platelet activation	5.5503e-11	8.3548e-09
response to mechanical stimulus	6.5926e-11	9.3725e-09
leukocyte activation involved in immune response	1.8425e-10	2.1432e-08
phagocytosis	2.8678e-10	3.1907e-08
T cell activation	9.4503e-10	8.9568e-08
T cell differentiation	1.4387e-09	1.3149e-07
cellular response to mechanical stimulus	5.8214e-09	4.8055e-07
myeloid leukocyte activation	2.6724e-08	1.8996e-06
release of sequestered calcium ion into cytosol	3.6911e-08	2.4857e-06
Fc receptor mediated stimulatory signaling pathway	3.8517e-08	2.5273e-06
Fc-gamma receptor signaling pathway involved in phagocytosis	3.8517e-08	2.5273e-06
Fc-gamma receptor signaling pathway	4.4643e-08	2.7864e-06
regulation of sequestering of calcium ion	6.3177e-08	3.8493e-06
response to ethanol	3.251e-07	1.5126e-05
positive regulation of epithelial cell migration	8.1284e-07	3.5863e-05
regulation of lipid catabolic process	2.8298e-06	0.0001168
lipid homeostasis	4.1526e-06	0.00015401
calcium ion transport into cytosol	4.5643e-06	0.00016451
cytosolic calcium ion transport	5.0255e-06	0.00017861
T cell receptor signaling pathway	1.6271e-05	0.0005338
response to ionizing radiation	2.5279e-05	0.00078889
cytokine production	6.3952e-05	0.0018597
cellular response to ionizing radiation	6.6902e-05	0.0019236
lymphocyte activation involved in immune response	6.9125e-05	0.0019227
lymphocyte costimulation	7.2271e-05	0.0019675
T cell costimulation	7.2271e-05	0.0019675
positive regulation of synaptic transmission	7.2271e-05	0.0019675
regulated secretory pathway	8.6058e-05	0.0022472
B cell receptor signaling pathway	0.00012867	0.003166
positive regulation of transmission of nerve impulse	0.00013106	0.0031639
positive regulation of hormone secretion	0.00013196	0.0031559
positive regulation of insulin secretion	0.00017315	0.004065
positive regulation of neurological system process	0.00020046	0.0045802
epithelial cell morphogenesis	0.00024032	0.0051248
phagosome maturation	0.00026985	0.0056142
centrosome cycle	0.00033135	0.0066244
superoxide metabolic process	0.00043933	0.0083278
phenol-containing compound metabolic process	0.000477	0.0089099
positive regulation of endothelial cell migration	0.0006152	0.011087
response to pain	0.00080536	0.01347
negative regulation of leukocyte differentiation	0.0010307	0.0168
positive regulation of peptide hormone secretion	0.0010538	0.017067
regulation of cellular pH	0.0010575	0.01702
response to growth hormone stimulus	0.0010598	0.016951
regulation of lymphocyte apoptotic process	0.0013026	0.019725
positive regulation of actin filament polymerization	0.0013562	0.019946
regulation of cell adhesion mediated by integrin	0.0016398	0.02293
actin filament bundle assembly	0.0018027	0.024538
regulation of pH	0.002787	0.035133
positive regulation of calcium ion transport into cytosol	0.0028209	0.035385
regulation of erythrocyte differentiation	0.0029192	0.036441
regulation of ARF GTPase activity	0.0029762	0.036792
apoptotic nuclear changes	0.0035089	0.041764
response to heat	0.0035343	0.041679
catecholamine metabolic process	0.0035919	0.041971
positive regulation of gliogenesis	0.0036645	0.042624
positive regulation of fat cell differentiation	0.0045466	0.048886
regulation of focal adhesion assembly	0.0046067	0.049119
anion homeostasis	0.0046983	0.049888
