# Supplementary material for: Epigenetic rewiring of skeletal muscle enhancers after exercise training supports a role in whole-body function and human health
Source: Mol Metab. 2021 Jul 10;53:101290. doi: 10.1016/j.molmet.2021.101290 (PMC8355925; doi:10.1016/j.molmet.2021.101290)
Supplement: Supplementary file 6 — Multimedia component 6 [file mmc6.xlsx]

## Sheet: Sheet1
peak_chr	peak_start	peak_end	peak_logFC	peak_p-value	peak_FDR	interaction_score	ENSEMBL	SYMBOL	RNA_logFC	RNA_PValue	RNA_FDR
chr13	110377107	110382391	0.563977	3.54123e-11	1.73928e-07	0.738696	ENSG00000134871	COL4A2	1.0904	4.76406e-08	0.00015909
chr13	110377107	110382391	0.563977	3.54123e-11	1.73928e-07	0.754475	ENSG00000187498	COL4A1	1.01376	1.06257e-06	0.00108176
chr14	74617333	74620686	0.546584	2.72928e-09	5.55815e-06	0.862895	ENSG00000119681	LTBP2	0.54898	0.000711529	0.0275103
chr15	48536383	48537823	0.641169	1.39767e-08	1.59863e-05	0.784201	ENSG00000166147	FBN1	0.863044	0.001867	0.0476086
chr2	134677589	134679450	0.61078	1.47177e-08	1.66063e-05	0.626834	ENSG00000152128	TMEM163	1.55519	4.02059e-05	0.006284
chr9	68536749	68539427	-0.501792	2.04444e-08	2.13379e-05	0.705915	ENSG00000154330	PGM5	-0.328279	0.00128896	0.0378372
chr20	4811211	4815891	0.480343	3.15223e-08	3.02527e-05	0.709233	ENSG00000101265	RASSF2	0.802156	1.15546e-06	0.00108176
chr2	203785337	203787683	0.527891	3.63057e-08	3.44475e-05	0.0120584	ENSG00000173166	RAPH1	0.52111	0.00237635	0.0555202
chr11	75462902	75469986	0.460268	4.96351e-08	4.36245e-05	0.626719	ENSG00000149257	SERPINH1	0.646678	0.00215968	0.0518442
chr8	23176282	23178037	0.523044	6.99119e-08	5.77957e-05	0.262753	ENSG00000104689	TNFRSF10A	1.31753	0.000106569	0.010127
chr19	31315831	31317965	0.499748	1.6524e-07	0.000111265	0.851638	ENSG00000121297	TSHZ3	0.931051	0.00582156	0.0960998
chr10	17028684	17030729	0.504245	2.27242e-07	0.00014266	0.20867	ENSG00000026025	VIM	0.645645	7.85015e-05	0.00919751
chr3	125642594	125648680	-0.442777	2.2915e-07	0.000142784	0.086915	ENSG00000144909	OSBPL11	-0.252062	0.00399985	0.0764869
chr2	134705653	134707923	0.544968	2.65335e-07	0.000160539	0.0916561	ENSG00000152128	TMEM163	1.55519	4.02059e-05	0.006284
chr8	23083140	23084798	0.626671	4.14636e-07	0.000217739	0.0629903	ENSG00000104689	TNFRSF10A	1.31753	0.000106569	0.010127
chr18	27056869	27059347	-0.452871	4.49253e-07	0.000228725	0.0485808	ENSG00000171885	AQP4	-0.298582	0.00108689	0.0339186
chr12	93569202	93574263	0.413158	4.96252e-07	0.000246637	0.380953	ENSG00000120833	SOCS2	0.604174	0.0044743	0.0818842
chr12	108622237	108623768	0.629665	5.53621e-07	0.000262643	0.734987	ENSG00000110876	SELPLG	0.617374	0.00543845	0.0920772
chr12	108622237	108623768	0.629665	5.53621e-07	0.000262643	0.0244455	ENSG00000183160	TMEM119	1.06249	0.00472071	0.0835011
chr3	125649862	125651953	-0.532413	8.97794e-07	0.000378597	0.123611	ENSG00000144909	OSBPL11	-0.252062	0.00399985	0.0764869
chr2	191384904	191386310	0.513672	1.3947e-06	0.000530628	0.0239392	ENSG00000128641	MYO1B	0.997214	6.0689e-08	0.00015909
chr13	110229206	110234873	0.400561	1.53374e-06	0.000561673	0.828533	ENSG00000134871	COL4A2	1.0904	4.76406e-08	0.00015909
chr13	110229206	110234873	0.400561	1.53374e-06	0.000561673	0.837053	ENSG00000187498	COL4A1	1.01376	1.06257e-06	0.00108176
chr11	44977141	44981371	0.413996	1.84896e-06	0.000637936	0.347692	ENSG00000175274	TP53I11	0.580521	0.00286684	0.0628355
chr15	64883398	64884861	0.543528	2.34338e-06	0.000743964	0.687874	ENSG00000241839	PLEKHO2	0.696433	0.00154339	0.0422323
chr11	44953823	44956394	0.471384	2.5973e-06	0.00079001	0.288056	ENSG00000175274	TP53I11	0.580521	0.00286684	0.0628355
chr2	121349256	121352701	-0.411058	3.00484e-06	0.000853375	0.0117943	ENSG00000211460	TSN	-0.291827	0.00209344	0.0511695
chr17	64330929	64334624	0.399571	3.14969e-06	0.000879554	0.161589	ENSG00000271605	MILR1	1.04103	0.00206784	0.0509755
chr20	4821459	4824482	0.401207	3.60856e-06	0.00099112	0.813204	ENSG00000101265	RASSF2	0.802156	1.15546e-06	0.00108176
chr18	61742170	61747171	0.392185	3.99527e-06	0.00107958	0.246705	ENSG00000176641	RNF152	0.756341	0.00576323	0.0958612
chr4	54783520	54785513	0.458858	4.35227e-06	0.00114215	0.691891	ENSG00000157404	KIT	0.752606	1.36291e-05	0.00415435
chr7	5569027	5570833	0.447188	4.56837e-06	0.00117832	0.359778	ENSG00000075618	FSCN1	1.30714	3.38469e-08	0.00015909
chr7	5569027	5570833	0.447188	4.56837e-06	0.00117832	0.30688	ENSG00000075624	ACTB	0.453075	0.000102945	0.010127
chr6	112214543	112217317	0.425017	5.0054e-06	0.00123648	0.0122252	ENSG00000010810	FYN	0.710422	3.69509e-05	0.00618881
chr6	112214543	112217317	0.425017	5.0054e-06	0.00123648	0.80548	ENSG00000112769	LAMA4	0.653501	0.000299153	0.0176585
chr18	456104	457371	0.450074	6.77826e-06	0.00152858	0.830011	ENSG00000158270	COLEC12	0.653269	5.1245e-06	0.0024001
chr12	54425491	54430041	0.383036	7.24655e-06	0.00160068	0.909972	ENSG00000161638	ITGA5	0.869275	4.57302e-06	0.0024001
chr6	73711909	73715113	0.409866	8.05565e-06	0.00170631	0.0361891	ENSG00000156508	EEF1A1	0.52813	0.00123782	0.0372969
chr6	168013180	168014410	0.530429	8.56471e-06	0.00177366	0.0365337	ENSG00000112562	SMOC2	0.514933	1.59203e-05	0.00463704
chr5	15849789	15854904	0.384214	8.59949e-06	0.00177366	0.0490688	ENSG00000183580	FBXL7	0.847855	0.000246302	0.0157477
chr17	30808847	30810142	0.581676	8.63109e-06	0.00177366	0.01173	ENSG00000126860	EVI2A	1.48178	0.000774269	0.0286677
chr21	45307986	45310906	0.412319	1.15971e-05	0.00216609	0.0126901	ENSG00000142156	COL6A1	0.94601	0.000536702	0.0241847
chr21	45307986	45310906	0.412319	1.15971e-05	0.00216609	0.0118424	ENSG00000142173	COL6A2	0.791309	0.00462225	0.0827594
chr13	110346270	110349725	0.396795	1.26399e-05	0.00228933	0.827313	ENSG00000134871	COL4A2	1.0904	4.76406e-08	0.00015909
chr13	110346270	110349725	0.396795	1.26399e-05	0.00228933	0.821387	ENSG00000187498	COL4A1	1.01376	1.06257e-06	0.00108176
chr4	57062406	57063866	0.495559	1.35162e-05	0.00239436	0.460168	ENSG00000163453	IGFBP7	0.576884	0.000116341	0.0104444
chr4	54913056	54914989	0.470736	1.36085e-05	0.00240222	0.0372044	ENSG00000157404	KIT	0.752606	1.36291e-05	0.00415435
chr11	128327191	128331992	0.374758	1.38236e-05	0.00242482	0.253561	ENSG00000134954	ETS1	0.567177	4.70477e-06	0.0024001
chr9	68417584	68419858	-0.422139	1.54338e-05	0.00257731	0.125642	ENSG00000154330	PGM5	-0.328279	0.00128896	0.0378372
chr6	31733198	31739028	0.354552	1.57713e-05	0.00261798	0.191891	ENSG00000168477	TNXB	0.723784	4.80639e-05	0.00670184
chr3	112373761	112375161	0.493379	1.68062e-05	0.00271947	0.0238423	ENSG00000172139	SLC9C1	0.911213	1.45087e-06	0.00118853
chr10	95499544	95505565	-0.363511	1.83042e-05	0.00285309	0.769092	ENSG00000095637	SORBS1	-0.341066	0.000555495	0.0247733
chr11	128289973	128292762	0.381004	1.89901e-05	0.00292332	0.239061	ENSG00000134954	ETS1	0.567177	4.70477e-06	0.0024001
chr11	128289973	128292762	0.381004	1.89901e-05	0.00292332	0.239061	ENSG00000134954	ETS1	0.567177	4.70477e-06	0.0024001
chr6	112218119	112219423	0.476081	1.90813e-05	0.00292332	0.758895	ENSG00000112769	LAMA4	0.653501	0.000299153	0.0176585
chr1	25922131	25923951	0.385347	2.33634e-05	0.00326754	0.074741	ENSG00000158008	EXTL1	0.48838	0.00484505	0.0847852
chr2	42141036	42143223	0.377628	2.35677e-05	0.00326754	0.867926	ENSG00000143924	EML4	0.588313	0.000204416	0.0141761
chr15	64860739	64862759	0.443634	2.74968e-05	0.00353755	0.0568501	ENSG00000241839	PLEKHO2	0.696433	0.00154339	0.0422323
chr10	17062765	17063673	0.56719	3.05084e-05	0.00379798	0.630673	ENSG00000026025	VIM	0.645645	7.85015e-05	0.00919751
chr1	54339489	54343969	-0.354844	3.18345e-05	0.00387472	0.0118175	ENSG00000271723	MROH7-TTC4	-1.12255	0.0018455	0.0474503
chr21	45403837	45405026	0.443172	3.1898e-05	0.00387679	0.0133688	ENSG00000142156	COL6A1	0.94601	0.000536702	0.0241847
chr21	45403837	45405026	0.443172	3.1898e-05	0.00387679	0.0133058	ENSG00000142173	COL6A2	0.791309	0.00462225	0.0827594
chr6	112220990	112227079	0.347998	3.81436e-05	0.00434494	0.920445	ENSG00000112769	LAMA4	0.653501	0.000299153	0.0176585
chr15	74006417	74007925	0.40744	4.1915e-05	0.00460962	0.0120225	ENSG00000103653	CSK	0.507671	0.00368122	0.0728624
chr15	74006417	74007925	0.40744	4.1915e-05	0.00460962	0.0630423	ENSG00000103855	CD276	0.858731	1.13221e-06	0.00108176
chr15	74006417	74007925	0.40744	4.1915e-05	0.00460962	0.0120127	ENSG00000129009	ISLR	0.767988	0.000479388	0.0225209
chr2	218825967	218835715	-0.330605	4.31189e-05	0.00471238	0.024218	ENSG00000115649	CNPPD1	-0.38534	0.00150714	0.0416752
chr6	127187955	127194324	-0.338852	4.35653e-05	0.00473636	0.584913	ENSG00000118518	RNF146	-0.271823	0.00403542	0.0768782
chr1	182377272	182379675	-0.396423	4.44393e-05	0.00480223	0.109544	ENSG00000135821	GLUL	-0.378633	0.000147104	0.0120166
chr14	95519366	95520780	0.4324	4.6993e-05	0.00494172	0.594754	ENSG00000176438	SYNE3	0.504222	0.000253883	0.0160755
chr18	23646629	23652801	0.339636	4.91465e-05	0.00512302	0.0355676	ENSG00000053747	LAMA3	0.801292	0.000460715	0.0222007
chr18	23646629	23652801	0.339636	4.91465e-05	0.00512302	0.154303	ENSG00000154065	ANKRD29	0.702662	0.00169067	0.045409
chr20	34386159	34387696	-0.473897	5.39688e-05	0.005369	0.0377631	ENSG00000125970	RALY	-0.262463	0.00553581	0.0930229
chr14	51859602	51861856	0.374338	5.77636e-05	0.00563438	0.767464	ENSG00000186469	GNG2	0.661401	0.00106782	0.0335633
chr2	1716384	1723155	0.332086	6.59893e-05	0.00603595	0.918974	ENSG00000130508	PXDN	1.43252	6.04124e-08	0.00015909
chr21	43950208	43958094	-0.325053	6.68214e-05	0.00607769	0.156074	ENSG00000160216	AGPAT3	-0.317942	0.00577583	0.0959491
chr15	64876536	64879145	0.356232	6.99652e-05	0.00622131	0.758912	ENSG00000241839	PLEKHO2	0.696433	0.00154339	0.0422323
chr7	116534659	116535371	0.507062	7.43187e-05	0.00649398	0.0856385	ENSG00000105971	CAV2	0.385063	0.000861052	0.0300114
chr7	116534659	116535371	0.507062	7.43187e-05	0.00649398	0.172383	ENSG00000105974	CAV1	0.442799	9.59801e-06	0.00322567
chr19	17559055	17563269	0.344215	7.96328e-05	0.00680662	0.193609	ENSG00000130309	COLGALT1	0.567608	2.86284e-05	0.0057728
chr19	17559055	17563269	0.344215	7.96328e-05	0.00680662	0.0606342	ENSG00000130313	PGLS	0.614403	0.000353123	0.0193656
chr16	56480510	56483853	-0.339273	8.04496e-05	0.00684034	0.125379	ENSG00000087263	OGFOD1	-0.346479	0.00234868	0.0550379
chr16	56480510	56483853	-0.339273	8.04496e-05	0.00684034	0.0239748	ENSG00000125148	MT2A	-0.592078	3.34075e-05	0.00618881
chr16	56480510	56483853	-0.339273	8.04496e-05	0.00684034	0.0478213	ENSG00000187193	MT1X	-0.449729	0.00326546	0.0679372
chr19	42121280	42122519	0.542353	8.53456e-05	0.00711179	0.0120183	ENSG00000076928	ARHGEF1	0.635117	0.000794838	0.0291819
chr19	42121280	42122519	0.542353	8.53456e-05	0.00711179	0.0118725	ENSG00000167601	AXL	0.552066	7.85932e-05	0.00919751
chr2	1707359	1712040	0.336733	9.24581e-05	0.00748051	0.904062	ENSG00000130508	PXDN	1.43252	6.04124e-08	0.00015909
chr4	57041349	57048580	0.323756	9.32968e-05	0.00752125	0.825094	ENSG00000163453	IGFBP7	0.576884	0.000116341	0.0104444
chr13	23652842	23655288	0.367056	9.58591e-05	0.00768862	0.534394	ENSG00000127863	TNFRSF19	0.528544	0.000772974	0.0286677
chr11	114293554	114298510	0.330745	9.82667e-05	0.00776489	0.843614	ENSG00000166741	NNMT	0.92794	0.000738017	0.0281198
chr7	102937546	102939966	0.343441	0.000103526	0.00799632	0.215069	ENSG00000128606	LRRC17	1.25184	0.00134439	0.0390233
chr14	52077418	52078395	0.603627	0.00010472	0.00805127	0.0118288	ENSG00000087303	NID2	0.664675	0.000579348	0.0252276
chr19	31315299	31315740	0.621702	0.000109135	0.00820929	0.399973	ENSG00000121297	TSHZ3	0.931051	0.00582156	0.0960998
chr1	161012769	161015013	0.348286	0.000113752	0.00842006	0.024153	ENSG00000066294	CD84	0.855944	0.00199937	0.0497262
chr17	69519466	69528004	-0.316961	0.000114112	0.00842778	0.113616	ENSG00000108984	MAP2K6	-0.421068	4.32188e-05	0.00662151
chr18	55987873	55989474	0.393102	0.000117759	0.00853665	0.0120236	ENSG00000196628	TCF4	0.395515	0.000214129	0.0146081
chr7	5591396	5597194	0.31763	0.000119448	0.00857765	0.838126	ENSG00000075618	FSCN1	1.30714	3.38469e-08	0.00015909
chr15	78146365	78148441	-0.408366	0.00012043	0.0086091	0.261108	ENSG00000166411	IDH3A	-0.305654	0.00242475	0.05625
chr3	15297987	15299353	0.496939	0.000126731	0.00885481	0.154847	ENSG00000131370	SH3BP5	0.468885	0.00212216	0.051497
chr7	107972530	107974164	0.416026	0.000134525	0.00920678	0.820481	ENSG00000091136	LAMB1	0.875732	0.00032584	0.0186497
chr7	140038701	140039979	0.486654	0.00013802	0.00934639	0.0252589	ENSG00000059378	PARP12	0.656682	0.00344541	0.0700129
chr1	182601675	182605042	0.332669	0.000139781	0.00943504	0.729256	ENSG00000143333	RGS16	1.21977	0.0011229	0.0346303
chr4	57071073	57075093	0.357829	0.00014853	0.00969638	0.123331	ENSG00000163453	IGFBP7	0.576884	0.000116341	0.0104444
chr16	81491789	81496218	0.32322	0.000151845	0.00986324	0.0121286	ENSG00000153815	CMIP	0.937749	0.0035052	0.0705469
chr4	1725700	1727566	0.363883	0.00015652	0.010007	0.0124784	ENSG00000159674	SPON2	1.33936	0.000160769	0.0126179
chr3	42743662	42750551	-0.310333	0.000159217	0.0101404	0.731211	ENSG00000010282	HHATL	-0.366349	0.000130508	0.0111076
chr1	231506846	231509378	-0.342567	0.000160987	0.0101809	0.118617	ENSG00000135766	EGLN1	-0.276066	0.00397489	0.0762794
chr15	38128967	38132327	0.34213	0.000161059	0.0101809	0.345562	ENSG00000166068	SPRED1	0.488261	3.01171e-05	0.00589171
chr16	56960406	56962986	0.353789	0.000172777	0.0106309	0.0120164	ENSG00000140848	CPNE2	0.674065	0.0003401	0.0188885
chr16	56960406	56962986	0.353789	0.000172777	0.0106309	0.0120164	ENSG00000140848	CPNE2	0.674065	0.0003401	0.0188885
chr16	56960406	56962986	0.353789	0.000172777	0.0106309	0.0120164	ENSG00000140848	CPNE2	0.674065	0.0003401	0.0188885
chr11	45048045	45049994	0.351468	0.000180183	0.0108243	0.0117734	ENSG00000175274	TP53I11	0.580521	0.00286684	0.0628355
chr2	1712580	1716314	0.318957	0.000189053	0.0111556	0.961111	ENSG00000130508	PXDN	1.43252	6.04124e-08	0.00015909
chr17	30953808	30958343	0.315627	0.000203852	0.0116094	0.0117255	ENSG00000126860	EVI2A	1.48178	0.000774269	0.0286677
chr17	30953808	30958343	0.315627	0.000203852	0.0116094	0.0484789	ENSG00000185862	EVI2B	1.13954	7.83665e-05	0.00919751
chr1	81413861	81414541	0.640082	0.000212861	0.0118566	0.662062	ENSG00000117114	ADGRL2	0.744935	0.000141812	0.0118009
chr3	126459043	126470632	-0.299692	0.000217955	0.0120201	0.179465	ENSG00000070476	ZXDC	-0.41765	0.00140405	0.0398369
chr3	126459043	126470632	-0.299692	0.000217955	0.0120201	0.117345	ENSG00000144908	ALDH1L1	-0.254048	0.00377052	0.0737615
chr3	15290698	15292641	0.397298	0.000227993	0.0123694	0.623903	ENSG00000131370	SH3BP5	0.468885	0.00212216	0.051497
chr15	41956007	41959081	0.339731	0.000228452	0.0123863	0.773823	ENSG00000103966	EHD4	0.648155	3.71046e-05	0.00618881
chr2	105508856	105519443	-0.299241	0.000236912	0.0127047	0.766726	ENSG00000115641	FHL2	-0.259064	0.00515526	0.0885091
chr17	78382847	78385505	0.330326	0.000244256	0.0129242	0.759903	ENSG00000184557	SOCS3	1.04635	0.000120177	0.0107154
chr4	57048850	57054481	0.31012	0.000252717	0.013188	0.147593	ENSG00000163453	IGFBP7	0.576884	0.000116341	0.0104444
chr5	172496007	172498205	0.34407	0.00025998	0.0134648	0.76568	ENSG00000174705	SH3PXD2B	1.2002	9.17947e-06	0.00322567
chr17	69489246	69490530	-0.389655	0.000262432	0.0135343	0.0877165	ENSG00000108984	MAP2K6	-0.421068	4.32188e-05	0.00662151
chr18	56081177	56083158	0.350203	0.000264026	0.0135434	0.0988841	ENSG00000196628	TCF4	0.395515	0.000214129	0.0146081
chr10	75068923	75069859	-0.481621	0.000265955	0.0135879	0.227961	ENSG00000188716	DUSP29	-0.346055	0.000688784	0.0270296
chr8	122838488	122840428	-0.365032	0.00026663	0.0135879	0.119345	ENSG00000178764	ZHX2	-0.437875	0.0046043	0.0826693
chr1	183880757	183882599	0.400099	0.000269967	0.0136365	0.0119175	ENSG00000162704	ARPC5	0.570551	0.00114421	0.0351223
chr3	42738730	42743477	-0.297781	0.000275994	0.0138273	0.390224	ENSG00000010282	HHATL	-0.366349	0.000130508	0.0111076
chr16	81443261	81448070	0.3033	0.000280828	0.0139323	0.778972	ENSG00000153815	CMIP	0.937749	0.0035052	0.0705469
chr19	17552656	17554659	0.348123	0.000289172	0.0141858	0.89191	ENSG00000130309	COLGALT1	0.567608	2.86284e-05	0.0057728
chr18	56573438	56577497	0.303703	0.000290674	0.0142316	0.0126561	ENSG00000196628	TCF4	0.395515	0.000214129	0.0146081
chr15	101272532	101274762	-0.339935	0.000293386	0.0142935	0.0862737	ENSG00000131871	SELENOS	-0.307033	0.00163189	0.044284
chr19	29691647	29698601	-0.306369	0.000293669	0.0142935	0.187729	ENSG00000166289	PLEKHF1	-0.261813	0.00592304	0.0971166
chr6	160388868	160391319	-0.375359	0.000294242	0.0142935	0.138599	ENSG00000146477	SLC22A3	-0.431772	3.98004e-05	0.006284
chr2	162072974	162075688	0.327812	0.000309957	0.0147718	0.0688698	ENSG00000197635	DPP4	1.17833	0.00017799	0.0134516
chr16	27312693	27314830	0.309335	0.000316307	0.0149236	0.247474	ENSG00000077238	IL4R	1.30613	3.52218e-05	0.00618881
chr10	95528970	95532986	-0.312024	0.000322286	0.0151093	0.701029	ENSG00000095637	SORBS1	-0.341066	0.000555495	0.0247733
chr6	63552817	63555926	-0.308962	0.000322626	0.0151167	0.0704463	ENSG00000112245	PTP4A1	-0.405595	7.40244e-05	0.00898368
chr9	109507661	109508190	-0.498518	0.000326949	0.0152782	0.143917	ENSG00000070159	PTPN3	-0.42177	0.0023273	0.0548632
chr2	9252048	9252623	0.553499	0.000337813	0.01549	0.81956	ENSG00000151693	ASAP2	0.592032	0.00310774	0.0665659
chr17	82002754	82005642	-0.340335	0.000340033	0.0155399	0.659132	ENSG00000183684	ALYREF	-0.368567	0.00583954	0.0961544
chr15	38374342	38379303	0.300165	0.000343322	0.0156303	0.715697	ENSG00000166068	SPRED1	0.488261	3.01171e-05	0.00589171
chr11	64157278	64158750	-0.379295	0.000346414	0.0157026	0.0237826	ENSG00000173153	ESRRA	-0.276528	0.00527573	0.0901552
chr2	9224623	9227963	0.310226	0.000349878	0.0157825	0.114882	ENSG00000151693	ASAP2	0.592032	0.00310774	0.0665659
chr6	111793437	111795249	0.402253	0.000358414	0.0159862	0.0271351	ENSG00000010810	FYN	0.710422	3.69509e-05	0.00618881
chr6	111793437	111795249	0.402253	0.000358414	0.0159862	0.0271351	ENSG00000010810	FYN	0.710422	3.69509e-05	0.00618881
chr6	111793437	111795249	0.402253	0.000358414	0.0159862	0.0271351	ENSG00000010810	FYN	0.710422	3.69509e-05	0.00618881
chr7	113823618	113827212	-0.309158	0.000373401	0.0164036	0.0375183	ENSG00000154415	PPP1R3A	-0.268231	0.00287585	0.0628733
chr19	29609651	29611704	-0.335505	0.000376652	0.0164903	0.0369766	ENSG00000166289	PLEKHF1	-0.261813	0.00592304	0.0971166
chr10	95485548	95491798	-0.308857	0.000390888	0.0168507	0.0770523	ENSG00000095637	SORBS1	-0.341066	0.000555495	0.0247733
chr9	94586335	94587797	-0.426221	0.000441658	0.0179787	0.0749012	ENSG00000130957	FBP2	-0.320269	0.000870364	0.0300114
chr9	94586335	94587797	-0.426221	0.000441658	0.0179787	0.0749012	ENSG00000130957	FBP2	-0.320269	0.000870364	0.0300114
chr10	17021967	17024384	0.379494	0.000442794	0.017991	0.14872	ENSG00000026025	VIM	0.645645	7.85015e-05	0.00919751
chr19	53865326	53870871	0.286823	0.000446533	0.0180377	0.0117963	ENSG00000179820	MYADM	0.868306	1.56995e-06	0.00121043
chr13	110235575	110241029	0.293911	0.000453448	0.0182287	0.884404	ENSG00000134871	COL4A2	1.0904	4.76406e-08	0.00015909
chr13	110235575	110241029	0.293911	0.000453448	0.0182287	0.901087	ENSG00000187498	COL4A1	1.01376	1.06257e-06	0.00108176
chr19	10235761	10238778	0.319683	0.000455415	0.018299	0.912873	ENSG00000267534	S1PR2	0.793759	0.000403104	0.0210497
chr11	128712927	128720183	0.287397	0.000458601	0.0183652	0.771113	ENSG00000134954	ETS1	0.567177	4.70477e-06	0.0024001
chr1	54369912	54373036	-0.321218	0.000459	0.0183723	0.0236286	ENSG00000162390	ACOT11	-0.3471	0.00411358	0.0778019
chr3	194928289	194933642	0.298321	0.000469213	0.0186204	0.0117574	ENSG00000173950	XXYLT1	1.10426	0.000405654	0.0210988
chr11	125069781	125073112	0.345382	0.000483552	0.0189231	0.857521	ENSG00000134955	SLC37A2	0.784859	0.00311829	0.0665659
chr7	93015564	93017601	0.341382	0.000488502	0.0189711	0.578863	ENSG00000105810	CDK6	0.680374	0.00144836	0.040477
chr20	23101712	23108701	0.286769	0.000494591	0.0191461	0.601778	ENSG00000125810	CD93	0.442573	0.00170284	0.0455429
chr14	64572218	64575744	-0.29263	0.000499472	0.0192883	0.135557	ENSG00000126803	HSPA2	-0.383163	0.000868583	0.0300114
chr10	17226961	17231430	0.283233	0.000507591	0.0194145	0.89286	ENSG00000026025	VIM	0.645645	7.85015e-05	0.00919751
chr10	17226961	17231430	0.283233	0.000507591	0.0194145	0.0117753	ENSG00000165996	HACD1	0.308505	0.00152292	0.0419156
chr10	75061050	75066960	-0.293546	0.000522781	0.0197333	0.901595	ENSG00000188716	DUSP29	-0.346055	0.000688784	0.0270296
chr13	110386676	110390822	0.299123	0.000523297	0.019735	0.897208	ENSG00000134871	COL4A2	1.0904	4.76406e-08	0.00015909
chr13	110386676	110390822	0.299123	0.000523297	0.019735	0.902832	ENSG00000187498	COL4A1	1.01376	1.06257e-06	0.00108176
chr3	23889075	23890244	-0.452483	0.000532124	0.0199866	0.0489137	ENSG00000197885	NKIRAS1	-0.314229	0.0023509	0.0550379
chr9	37548961	37550171	-0.445594	0.000536081	0.0200451	0.0741881	ENSG00000147912	FBXO10	-0.573035	0.00270874	0.0610996
chr6	112230186	112238785	0.285811	0.000563192	0.0205885	0.951916	ENSG00000112769	LAMA4	0.653501	0.000299153	0.0176585
chr1	161184519	161187948	0.303267	0.000579567	0.020985	0.0509931	ENSG00000066294	CD84	0.855944	0.00199937	0.0497262
chr8	38804012	38807375	0.312894	0.000584749	0.0210631	0.108429	ENSG00000147526	TACC1	0.366053	0.00125305	0.0375829
chr5	141855453	141859458	0.300604	0.000593081	0.0212371	0.0117968	ENSG00000113555	PCDH12	0.621844	0.00358873	0.0712689
chr1	89642882	89645010	0.345123	0.00059314	0.0212371	0.0441134	ENSG00000171488	LRRC8C	0.495608	0.0014339	0.0402443
chr6	63451968	63454412	-0.329808	0.000595927	0.0212675	0.0249008	ENSG00000112245	PTP4A1	-0.405595	7.40244e-05	0.00898368
chr3	46891679	46894820	-0.308603	0.000596832	0.0212871	0.12303	ENSG00000160799	CCDC12	-0.451843	0.000632284	0.0258229
chr5	170278520	170280869	0.342703	0.000602609	0.0213563	0.643229	ENSG00000043462	LCP2	0.883375	0.00285221	0.0628302
chr2	191383581	191384787	0.410453	0.000619477	0.0217145	0.0118611	ENSG00000168497	CAVIN2	0.308668	0.00605955	0.0982952
chr22	50301282	50307752	0.280591	0.000621983	0.0217413	0.0994034	ENSG00000100258	LMF2	0.398893	0.00486746	0.0850534
chr22	50301282	50307752	0.280591	0.000621983	0.0217413	0.760588	ENSG00000196576	PLXNB2	0.819159	2.35901e-05	0.00562173
chr6	109194497	109195820	-0.384036	0.000626398	0.0218106	0.0246352	ENSG00000080546	SESN1	-0.398086	4.5512e-05	0.00663472
chr14	104392331	104395698	0.293478	0.000640154	0.0219916	0.0238443	ENSG00000183484	GPR132	1.27684	0.000147605	0.0120166
chr3	13547926	13551761	0.2937	0.000684201	0.0228514	0.395345	ENSG00000163520	FBLN2	0.549704	0.00212466	0.051497
chr20	5656746	5660099	0.300291	0.000707224	0.0232665	0.0126928	ENSG00000171864	PRND	1.3816	0.000132538	0.0112076
chr1	182676660	182677263	0.600458	0.000710781	0.0233559	0.542441	ENSG00000143333	RGS16	1.21977	0.0011229	0.0346303
chr11	75581494	75585877	0.277787	0.000714373	0.0234094	0.693456	ENSG00000149257	SERPINH1	0.646678	0.00215968	0.0518442
chr2	9537988	9539015	0.475955	0.000718675	0.0235043	0.0382418	ENSG00000151693	ASAP2	0.592032	0.00310774	0.0665659
chr8	23073723	23075355	0.380864	0.000790099	0.0248292	0.219826	ENSG00000104689	TNFRSF10A	1.31753	0.000106569	0.010127
chr13	110375726	110376968	0.399217	0.000809087	0.0251416	0.751451	ENSG00000134871	COL4A2	1.0904	4.76406e-08	0.00015909
chr13	110375726	110376968	0.399217	0.000809087	0.0251416	0.753935	ENSG00000187498	COL4A1	1.01376	1.06257e-06	0.00108176
chr14	74590759	74596179	0.276301	0.000814015	0.0252197	0.91113	ENSG00000119681	LTBP2	0.54898	0.000711529	0.0275103
chr2	105431220	105433786	-0.300033	0.000828834	0.025499	0.77956	ENSG00000115641	FHL2	-0.259064	0.00515526	0.0885091
chr11	57194420	57197755	0.304481	0.000832404	0.0255806	0.689857	ENSG00000134817	APLNR	0.554909	0.000107018	0.010127
chr9	134640628	134644327	0.287054	0.000833061	0.0255819	0.910691	ENSG00000130635	COL5A1	1.80456	3.46557e-07	0.00056779
chr21	44853525	44859424	-0.28067	0.000861121	0.0260072	0.0118775	ENSG00000160216	AGPAT3	-0.317942	0.00577583	0.0959491
chr16	56509839	56510629	-0.475566	0.000872792	0.0262107	0.0240199	ENSG00000087263	OGFOD1	-0.346479	0.00234868	0.0550379
chr16	56509839	56510629	-0.475566	0.000872792	0.0262107	0.0599096	ENSG00000125148	MT2A	-0.592078	3.34075e-05	0.00618881
chr16	56509839	56510629	-0.475566	0.000872792	0.0262107	0.0844993	ENSG00000187193	MT1X	-0.449729	0.00326546	0.0679372
chr7	5642232	5644273	0.327908	0.000875434	0.0262272	0.0482581	ENSG00000075618	FSCN1	1.30714	3.38469e-08	0.00015909
chr7	5642232	5644273	0.327908	0.000875434	0.0262272	0.0120942	ENSG00000075624	ACTB	0.453075	0.000102945	0.010127
chr4	75684392	75699859	-0.267955	0.000881456	0.0263268	0.012053	ENSG00000156219	ART3	-0.248792	0.00471354	0.0834869
chr6	109171390	109173041	-0.374579	0.000882465	0.0263339	0.0132692	ENSG00000080546	SESN1	-0.398086	4.5512e-05	0.00663472
chr14	68391804	68395262	0.288951	0.000897871	0.0266318	0.0719156	ENSG00000185650	ZFP36L1	0.527147	6.61501e-06	0.00270947
chr21	43924282	43937504	-0.266694	0.000908571	0.026778	0.146005	ENSG00000160216	AGPAT3	-0.317942	0.00577583	0.0959491
chr19	1073388	1075269	0.372368	0.000927625	0.0271384	0.0117702	ENSG00000064666	CNN2	0.988403	1.5179e-05	0.00452162
chr19	1073388	1075269	0.372368	0.000927625	0.0271384	0.0117702	ENSG00000064666	CNN2	0.988403	1.5179e-05	0.00452162
chr1	153552896	153555225	0.316447	0.000928843	0.0271584	0.0359561	ENSG00000169418	NPR1	0.628438	0.00051643	0.0235848
chr2	205681573	205686721	0.275891	0.000933926	0.0272222	0.574965	ENSG00000118257	NRP2	0.876015	0.00225394	0.0535188
chr12	13096788	13103282	0.27105	0.000986497	0.02807	0.0472737	ENSG00000134531	EMP1	0.752974	0.00383341	0.0744363
chr16	66585554	66588477	0.325275	0.000987371	0.02807	0.0239787	ENSG00000179776	CDH5	0.520807	8.93915e-05	0.00922563
chr6	111870298	111875304	0.272116	0.0010095	0.0283896	0.0423566	ENSG00000010810	FYN	0.710422	3.69509e-05	0.00618881
chr6	108541738	108544145	-0.311211	0.00101992	0.0285298	0.0244654	ENSG00000080546	SESN1	-0.398086	4.5512e-05	0.00663472
chr3	179449400	179453145	0.272957	0.00102108	0.0285518	0.677913	ENSG00000114450	GNB4	0.719406	0.000105262	0.010127
chr10	75079098	75080735	-0.335797	0.0010252	0.0286098	0.115129	ENSG00000188716	DUSP29	-0.346055	0.000688784	0.0270296
chr20	53079796	53081257	0.39693	0.00106778	0.0291846	0.499025	ENSG00000182463	TSHZ2	0.857589	0.000369733	0.019861
chr10	95758119	95759708	0.39816	0.00107303	0.0292409	0.386943	ENSG00000138185	ENTPD1	0.717898	0.000424157	0.0215481
chr3	126258287	126263053	-0.273014	0.00111684	0.0298787	0.140294	ENSG00000144908	ALDH1L1	-0.254048	0.00377052	0.0737615
chr2	36663336	36664188	-0.434484	0.00112267	0.0299308	0.0239991	ENSG00000171055	FEZ2	-0.327462	0.000467034	0.022297
chr19	1065955	1069914	0.286703	0.00112488	0.0299308	0.0118436	ENSG00000064666	CNN2	0.988403	1.5179e-05	0.00452162
chr16	56414280	56416807	-0.289503	0.00114554	0.0302252	0.0121316	ENSG00000087263	OGFOD1	-0.346479	0.00234868	0.0550379
chr1	81429680	81432365	0.310085	0.00116047	0.0304604	0.462802	ENSG00000117114	ADGRL2	0.744935	0.000141812	0.0118009
chr13	110169622	110170848	0.405223	0.0011639	0.0305218	0.147165	ENSG00000134871	COL4A2	1.0904	4.76406e-08	0.00015909
chr13	110169622	110170848	0.405223	0.0011639	0.0305218	0.141138	ENSG00000187498	COL4A1	1.01376	1.06257e-06	0.00108176
chr10	101296834	101300452	-0.273253	0.00117847	0.030682	0.0120926	ENSG00000107829	FBXW4	-0.284438	0.00207707	0.0509755
chr6	46249545	46252972	-0.284995	0.00118903	0.0308129	0.0606193	ENSG00000001561	ENPP4	-0.292875	0.00144152	0.0403718
chr6	46249545	46252972	-0.284995	0.00118903	0.0308129	0.036039	ENSG00000112796	ENPP5	-0.433457	0.00185356	0.0474503
chr2	191244441	191248111	0.271796	0.00122685	0.0312824	0.535407	ENSG00000128641	MYO1B	0.997214	6.0689e-08	0.00015909
chr12	49200671	49202659	0.311081	0.00124591	0.0314673	0.435889	ENSG00000123416	TUBA1B	0.364632	0.00141477	0.0398784
chr17	81837137	81846485	-0.262553	0.00124685	0.0314713	0.0118281	ENSG00000183684	ALYREF	-0.368567	0.00583954	0.0961544
chr4	57099222	57105998	0.270606	0.00124994	0.0315112	0.960363	ENSG00000163453	IGFBP7	0.576884	0.000116341	0.0104444
chr17	69497178	69499523	-0.304992	0.00128726	0.0320019	0.121329	ENSG00000108984	MAP2K6	-0.421068	4.32188e-05	0.00662151
chr1	24704401	24708541	0.280171	0.00132018	0.0324581	0.825355	ENSG00000169504	CLIC4	0.470987	0.00153945	0.0422124
chrX	151710611	151712829	0.329192	0.0013353	0.0326287	0.408752	ENSG00000130032	PRRG3	0.917254	0.000414705	0.0212326
chr13	110405215	110408893	0.275631	0.00134016	0.0327092	0.827188	ENSG00000134871	COL4A2	1.0904	4.76406e-08	0.00015909
chr13	110405215	110408893	0.275631	0.00134016	0.0327092	0.840055	ENSG00000187498	COL4A1	1.01376	1.06257e-06	0.00108176
chr1	54557262	54560934	-0.272981	0.00135967	0.0329777	0.657786	ENSG00000162390	ACOT11	-0.3471	0.00411358	0.0778019
chr1	54557262	54560934	-0.272981	0.00135967	0.0329777	0.143861	ENSG00000271723	MROH7-TTC4	-1.12255	0.0018455	0.0474503
chr3	126286612	126288887	-0.28049	0.00137802	0.03312	0.221017	ENSG00000144908	ALDH1L1	-0.254048	0.00377052	0.0737615
chr3	129386983	129390263	0.281512	0.00141167	0.0335688	0.0246984	ENSG00000004399	PLXND1	0.472212	0.00457003	0.0824063
chr7	143498478	143501148	0.289613	0.00142129	0.033685	0.0121669	ENSG00000159840	ZYX	0.419425	0.00089961	0.0306265
chr5	139458665	139463378	0.26364	0.00143158	0.0338136	0.285803	ENSG00000249751	ECSCR	0.566048	2.7315e-05	0.00575335
chr7	150784352	150785445	0.444349	0.001458	0.0341575	0.749662	ENSG00000002933	TMEM176A	0.960323	0.000411039	0.0212106
chr12	110929501	110934525	-0.264058	0.0014737	0.0343046	0.0125821	ENSG00000196850	PPTC7	-0.556587	8.42586e-05	0.00922563
chr11	95253997	95255568	0.351074	0.00147373	0.0343046	0.702618	ENSG00000149212	SESN3	0.387011	0.00244437	0.0566049
chr11	96193915	96195114	0.40613	0.00149276	0.034537	0.0120051	ENSG00000149212	SESN3	0.387011	0.00244437	0.0566049
chr1	89691978	89694790	0.296609	0.00151055	0.0348358	0.614202	ENSG00000171488	LRRC8C	0.495608	0.0014339	0.0402443
chr9	94591104	94596152	-0.263285	0.00152638	0.0349836	0.567011	ENSG00000130957	FBP2	-0.320269	0.000870364	0.0300114
chr14	73459639	73463964	0.273735	0.00153091	0.0350301	0.600422	ENSG00000133961	NUMB	0.554109	0.00067095	0.0268821
chr2	42132191	42134113	0.312057	0.00155006	0.0353327	0.70315	ENSG00000143924	EML4	0.588313	0.000204416	0.0141761
chr12	107645332	107646941	0.357464	0.00155286	0.0353677	0.0122258	ENSG00000183160	TMEM119	1.06249	0.00472071	0.0835011
chr1	175186289	175189610	0.284506	0.00156206	0.0354804	0.220577	ENSG00000235750	KIAA0040	0.338159	0.00181442	0.0470594
chr6	46232879	46241944	-0.259036	0.00160264	0.0359895	0.224009	ENSG00000001561	ENPP4	-0.292875	0.00144152	0.0403718
chr6	46232879	46241944	-0.259036	0.00160264	0.0359895	0.189001	ENSG00000112796	ENPP5	-0.433457	0.00185356	0.0474503
chr10	122485907	122486793	0.459667	0.00160352	0.0359895	0.70406	ENSG00000166033	HTRA1	1.1147	0.00187893	0.047727
chr20	14341471	14342481	-0.452975	0.00160782	0.0360297	0.0816792	ENSG00000125848	FLRT3	-0.683778	0.00060858	0.0258229
chr5	136056640	136058105	0.382752	0.00161203	0.0360949	0.887357	ENSG00000120708	TGFBI	0.679615	0.00344105	0.0700129
chr7	44099627	44102213	0.300044	0.00162917	0.0363162	0.605375	ENSG00000106624	AEBP1	1.35097	0.000763048	0.0284583
chr7	116576330	116578241	0.331806	0.00163281	0.0363457	0.209359	ENSG00000105971	CAV2	0.385063	0.000861052	0.0300114
chr7	116576330	116578241	0.331806	0.00163281	0.0363457	0.521493	ENSG00000105974	CAV1	0.442799	9.59801e-06	0.00322567
chr12	75977301	75979500	0.328278	0.00163578	0.0363925	0.689277	ENSG00000139289	PHLDA1	0.591478	0.000110728	0.010149
chr4	145506268	145508685	0.307695	0.00168249	0.0369166	0.0492413	ENSG00000170365	SMAD1	0.336814	0.00483304	0.0846881
chr2	105371710	105390052	-0.25268	0.00168277	0.0369166	0.89536	ENSG00000115641	FHL2	-0.259064	0.00515526	0.0885091
chr1	235971091	235973160	0.286858	0.00168669	0.0369444	0.20464	ENSG00000116962	NID1	0.895826	4.91207e-07	0.000715361
chr12	49090853	49093221	0.315464	0.00169195	0.0370026	0.0119935	ENSG00000181418	DDN	0.532617	4.41215e-05	0.00663472
chr19	10779594	10782348	0.296416	0.00172534	0.0373889	0.0118653	ENSG00000105520	PLPPR2	0.447274	0.00173226	0.0455429
chr1	182205435	182210409	-0.2698	0.00173457	0.037512	0.659817	ENSG00000135821	GLUL	-0.378633	0.000147104	0.0120166
chr13	110370545	110375667	0.27016	0.00174782	0.0376804	0.901453	ENSG00000134871	COL4A2	1.0904	4.76406e-08	0.00015909
chr13	110370545	110375667	0.27016	0.00174782	0.0376804	0.898845	ENSG00000187498	COL4A1	1.01376	1.06257e-06	0.00108176
chr6	63509599	63510643	-0.383688	0.00181275	0.0384157	0.138547	ENSG00000112245	PTP4A1	-0.405595	7.40244e-05	0.00898368
chr3	126372254	126376490	-0.269312	0.00181394	0.0384157	0.0235253	ENSG00000070476	ZXDC	-0.41765	0.00140405	0.0398369
chr3	126372254	126376490	-0.269312	0.00181394	0.0384157	0.147314	ENSG00000144908	ALDH1L1	-0.254048	0.00377052	0.0737615
chr3	126265952	126271307	-0.258792	0.00182655	0.038532	0.489341	ENSG00000144908	ALDH1L1	-0.254048	0.00377052	0.0737615
chr3	15295777	15297116	0.412055	0.00184376	0.038719	0.1572	ENSG00000131370	SH3BP5	0.468885	0.00212216	0.051497
chr1	54545578	54550908	-0.256207	0.00185839	0.0388473	0.877769	ENSG00000162390	ACOT11	-0.3471	0.00411358	0.0778019
chr1	54545578	54550908	-0.256207	0.00185839	0.0388473	0.749319	ENSG00000271723	MROH7-TTC4	-1.12255	0.0018455	0.0474503
chr5	172452367	172454537	0.28292	0.00186306	0.0388978	0.787837	ENSG00000174705	SH3PXD2B	1.2002	9.17947e-06	0.00322567
chr8	23353186	23354903	0.302594	0.00187048	0.0390053	0.930772	ENSG00000134013	LOXL2	1.17548	0.000256388	0.0160788
chr3	42681737	42709006	-0.248953	0.00188077	0.039132	0.616508	ENSG00000010282	HHATL	-0.366349	0.000130508	0.0111076
chr1	54573958	54587510	-0.249845	0.00194235	0.0398593	0.833542	ENSG00000162390	ACOT11	-0.3471	0.00411358	0.0778019
chr1	54573958	54587510	-0.249845	0.00194235	0.0398593	0.771287	ENSG00000271723	MROH7-TTC4	-1.12255	0.0018455	0.0474503
chr1	182288108	182294156	-0.253549	0.00196667	0.0400511	0.296902	ENSG00000135821	GLUL	-0.378633	0.000147104	0.0120166
chr2	71254632	71255615	-0.444264	0.00198735	0.0403167	0.0382059	ENSG00000124374	PAIP2B	-0.391952	0.00431621	0.079792
chr3	195530465	195536528	-0.257361	0.00198744	0.0403167	0.100282	ENSG00000189058	APOD	-0.384172	0.00037677	0.0201564
chr16	81512888	81514496	0.318505	0.0019968	0.0403693	0.158586	ENSG00000153815	CMIP	0.937749	0.0035052	0.0705469
chr16	89170351	89177835	-0.25224	0.00202219	0.0406438	0.0117482	ENSG00000185669	SNAI3	-0.526625	7.80668e-06	0.00284228
chr16	57514590	57516880	0.291693	0.00202255	0.0406438	0.0364065	ENSG00000135736	CCDC102A	1.18961	0.000859426	0.0300114
chr11	1905523	1915456	0.249698	0.00206706	0.041144	0.490714	ENSG00000167244	IGF2	0.609116	0.000288051	0.0172397
chr3	13552089	13554886	0.28899	0.00208629	0.0413615	0.171748	ENSG00000163520	FBLN2	0.549704	0.00212466	0.051497
chr15	64850616	64852646	0.324562	0.00208765	0.0413646	0.791589	ENSG00000241839	PLEKHO2	0.696433	0.00154339	0.0422323
chr5	172402466	172404333	0.308581	0.00211775	0.0417764	0.851259	ENSG00000174705	SH3PXD2B	1.2002	9.17947e-06	0.00322567
chr2	191264479	191266661	0.316169	0.00214226	0.0419882	0.90859	ENSG00000128641	MYO1B	0.997214	6.0689e-08	0.00015909
chr18	23688753	23690779	0.276331	0.00215514	0.0421174	0.0899638	ENSG00000053747	LAMA3	0.801292	0.000460715	0.0222007
chr18	23688753	23690779	0.276331	0.00215514	0.0421174	0.0746336	ENSG00000154065	ANKRD29	0.702662	0.00169067	0.045409
chr2	96796592	96802546	-0.259585	0.00216321	0.0421602	0.367438	ENSG00000158158	CNNM4	-0.362449	0.0024941	0.057452
chr3	186785288	186787333	-0.324792	0.0022173	0.0427349	0.0602475	ENSG00000127241	MASP1	-0.312882	0.000789806	0.0291605
chr8	23217651	23221746	0.264284	0.00227111	0.0432844	0.225802	ENSG00000104689	TNFRSF10A	1.31753	0.000106569	0.010127
chr8	23217651	23221746	0.264284	0.00227111	0.0432844	0.0117317	ENSG00000134013	LOXL2	1.17548	0.000256388	0.0160788
chr16	68068766	68073524	-0.25115	0.00234952	0.0440744	0.22362	ENSG00000205220	PSMB10	-0.291247	0.00491641	0.0855769
chr16	54446197	54447366	-0.408714	0.0024107	0.0446719	0.0487881	ENSG00000177508	IRX3	-0.454661	0.00545143	0.0920772
chr12	54257979	54263091	0.260703	0.00241093	0.0446719	0.0122185	ENSG00000161638	ITGA5	0.869275	4.57302e-06	0.0024001
chr21	43823729	43827764	-0.272127	0.00244352	0.0450366	0.108208	ENSG00000160216	AGPAT3	-0.317942	0.00577583	0.0959491
chr1	111918600	111921671	-0.266922	0.00248586	0.0454023	0.579041	ENSG00000171385	KCND3	-0.523381	0.000142256	0.0118009
chr19	11088356	11094146	0.249551	0.00249623	0.0454948	0.0120334	ENSG00000267534	S1PR2	0.793759	0.000403104	0.0210497
chr7	150787296	150789422	0.292481	0.00251352	0.0456833	0.822504	ENSG00000002933	TMEM176A	0.960323	0.000411039	0.0212106
chr11	2301686	2308370	0.25372	0.00252491	0.0457807	0.439729	ENSG00000167244	IGF2	0.609116	0.000288051	0.0172397
chr11	2301686	2308370	0.25372	0.00252491	0.0457807	0.439729	ENSG00000167244	IGF2	0.609116	0.000288051	0.0172397
chr7	2631952	2636866	0.249836	0.00252592	0.045789	0.84927	ENSG00000136295	TTYH3	1.40809	1.94811e-05	0.00510678
chr3	126133099	126135173	-0.340267	0.00256952	0.0462256	0.0491509	ENSG00000144908	ALDH1L1	-0.254048	0.00377052	0.0737615
chr12	13195268	13205172	0.244271	0.00260489	0.0465934	0.942112	ENSG00000134531	EMP1	0.752974	0.00383341	0.0744363
chr1	182622751	182623807	0.36252	0.00262215	0.0467955	0.777615	ENSG00000143333	RGS16	1.21977	0.0011229	0.0346303
chr5	172502513	172511166	0.245677	0.00263435	0.0468943	0.632571	ENSG00000174705	SH3PXD2B	1.2002	9.17947e-06	0.00322567
chr5	172502513	172511166	0.245677	0.00263435	0.0468943	0.632571	ENSG00000174705	SH3PXD2B	1.2002	9.17947e-06	0.00322567
chr4	140754746	140757941	0.24899	0.00267878	0.047357	0.88367	ENSG00000109436	TBC1D9	0.926751	9.36609e-07	0.00108176
chr5	79872841	79877171	0.263566	0.00268363	0.0473941	0.382181	ENSG00000113296	THBS4	1.11701	1.01036e-05	0.0033107
chr9	128049699	128051499	-0.284641	0.00269844	0.0475394	0.0484535	ENSG00000148339	SLC25A25	-0.425672	0.000457432	0.0222007
chr17	82011126	82019408	-0.252572	0.00270965	0.0476598	0.0363826	ENSG00000183684	ALYREF	-0.368567	0.00583954	0.0961544
chr17	76730016	76730833	-0.445981	0.00274819	0.0480845	0.0551672	ENSG00000070495	JMJD6	-0.337431	0.00553462	0.0930229
chr1	155892228	155894427	0.289805	0.00277607	0.0483067	0.0118361	ENSG00000132718	SYT11	0.565646	0.00022232	0.0147916
chr17	69469478	69475199	-0.249586	0.00279483	0.0484646	0.0663096	ENSG00000108984	MAP2K6	-0.421068	4.32188e-05	0.00662151
chr4	145543258	145547571	0.265764	0.00281472	0.0486479	0.765117	ENSG00000170365	SMAD1	0.336814	0.00483304	0.0846881
chr13	110336166	110343425	0.246682	0.00282823	0.04873	0.954804	ENSG00000134871	COL4A2	1.0904	4.76406e-08	0.00015909
chr13	110336166	110343425	0.246682	0.00282823	0.04873	0.963091	ENSG00000187498	COL4A1	1.01376	1.06257e-06	0.00108176
chr21	43937567	43942994	-0.255531	0.00283322	0.0487759	0.0360831	ENSG00000160216	AGPAT3	-0.317942	0.00577583	0.0959491
chr1	231404771	231411845	-0.24754	0.00283875	0.0488206	0.290958	ENSG00000135766	EGLN1	-0.276066	0.00397489	0.0762794
chr6	127114655	127123549	-0.241166	0.00288983	0.0493131	0.314695	ENSG00000118518	RNF146	-0.271823	0.00403542	0.0768782
chr6	127114655	127123549	-0.241166	0.00288983	0.0493131	0.314695	ENSG00000118518	RNF146	-0.271823	0.00403542	0.0768782
chr6	127114655	127123549	-0.241166	0.00288983	0.0493131	0.314695	ENSG00000118518	RNF146	-0.271823	0.00403542	0.0768782
chr6	127114655	127123549	-0.241166	0.00288983	0.0493131	0.314695	ENSG00000118518	RNF146	-0.271823	0.00403542	0.0768782
chr6	127114655	127123549	-0.241166	0.00288983	0.0493131	0.0244775	ENSG00000189367	KIAA0408	-0.354566	0.000562201	0.0248945
chr6	127114655	127123549	-0.241166	0.00288983	0.0493131	0.0244775	ENSG00000189367	KIAA0408	-0.354566	0.000562201	0.0248945
chr6	127114655	127123549	-0.241166	0.00288983	0.0493131	0.0244775	ENSG00000189367	KIAA0408	-0.354566	0.000562201	0.0248945
chr6	127114655	127123549	-0.241166	0.00288983	0.0493131	0.0244775	ENSG00000189367	KIAA0408	-0.354566	0.000562201	0.0248945
chr3	112363221	112366827	0.277748	0.00289935	0.0494251	0.0354793	ENSG00000172139	SLC9C1	0.911213	1.45087e-06	0.00118853
chr6	109019144	109021361	-0.314752	0.00290774	0.0495215	0.067234	ENSG00000080546	SESN1	-0.398086	4.5512e-05	0.00663472
chr9	127705055	127707382	-0.320958	0.00298207	0.0502201	0.0118293	ENSG00000148339	SLC25A25	-0.425672	0.000457432	0.0222007
chr5	170302329	170303571	0.386699	0.00298491	0.0502375	0.757588	ENSG00000043462	LCP2	0.883375	0.00285221	0.0628302
chr20	1810620	1812090	0.327395	0.00300661	0.0504197	0.119139	ENSG00000198053	SIRPA	0.709107	0.00108464	0.0339186
chr19	1026000	1029208	0.252826	0.00304705	0.0507514	0.177822	ENSG00000064666	CNN2	0.988403	1.5179e-05	0.00452162
chr2	71243072	71245039	-0.306709	0.00309465	0.0511657	0.152731	ENSG00000124374	PAIP2B	-0.391952	0.00431621	0.079792
chr3	187185592	187188627	-0.254607	0.00309583	0.0511657	0.339572	ENSG00000127241	MASP1	-0.312882	0.000789806	0.0291605
chr17	42850612	42854757	0.251326	0.00310722	0.0512626	0.886651	ENSG00000131471	AOC3	0.701049	7.61256e-06	0.00284228
chr6	109068993	109074171	-0.259356	0.00313459	0.0515113	0.292568	ENSG00000080546	SESN1	-0.398086	4.5512e-05	0.00663472
chr10	95411681	95424489	-0.237355	0.00314112	0.0515557	0.727276	ENSG00000095637	SORBS1	-0.341066	0.000555495	0.0247733
chr12	89452983	89454723	-0.284159	0.0031656	0.0517757	0.0119299	ENSG00000070961	ATP2B1	-0.359079	0.00320176	0.0674686
chr11	2107988	2110848	0.256902	0.00320807	0.0522451	0.795324	ENSG00000167244	IGF2	0.609116	0.000288051	0.0172397
chr13	110393570	110398242	0.254103	0.00322665	0.0524046	0.825172	ENSG00000134871	COL4A2	1.0904	4.76406e-08	0.00015909
chr13	110393570	110398242	0.254103	0.00322665	0.0524046	0.854161	ENSG00000187498	COL4A1	1.01376	1.06257e-06	0.00108176
chr10	102259657	102265310	-0.248574	0.00323529	0.0524735	0.0149933	ENSG00000107829	FBXW4	-0.284438	0.00207707	0.0509755
chr17	44085786	44089350	-0.257068	0.00331506	0.0532398	0.0121481	ENSG00000012048	BRCA1	-0.610567	0.000764272	0.0284583
chr17	44085786	44089350	-0.257068	0.00331506	0.0532398	0.0121481	ENSG00000012048	BRCA1	-0.610567	0.000764272	0.0284583
chr22	31950128	31955940	0.250853	0.00331674	0.0532464	0.0127786	ENSG00000198832	SELENOM	0.45666	0.00597439	0.0975172
chr6	46242520	46248363	-0.249011	0.00333721	0.0534249	0.13311	ENSG00000001561	ENPP4	-0.292875	0.00144152	0.0403718
chr6	46242520	46248363	-0.249011	0.00333721	0.0534249	0.0118373	ENSG00000112796	ENPP5	-0.433457	0.00185356	0.0474503
chr1	151128922	151137250	-0.238114	0.00337579	0.0538656	0.0505251	ENSG00000118298	CA14	-0.402633	0.000907016	0.0307986
chr6	39777020	39779053	-0.268345	0.00338164	0.0539151	0.671541	ENSG00000146122	DAAM2	-0.431916	0.000510182	0.023463
chr20	47971594	47974340	0.271099	0.003409	0.0541729	0.0119149	ENSG00000196562	SULF2	0.750969	0.000895467	0.0305648
chr13	110317579	110320514	0.26284	0.00342059	0.0542918	0.821955	ENSG00000134871	COL4A2	1.0904	4.76406e-08	0.00015909
chr13	110317579	110320514	0.26284	0.00342059	0.0542918	0.714681	ENSG00000187498	COL4A1	1.01376	1.06257e-06	0.00108176
chr9	94800624	94802564	-0.296061	0.00343232	0.0544217	0.0128498	ENSG00000130957	FBP2	-0.320269	0.000870364	0.0300114
chr9	37411721	37413662	-0.305369	0.00346629	0.0545623	0.0117488	ENSG00000147912	FBXO10	-0.573035	0.00270874	0.0610996
chr10	95396751	95402334	-0.248706	0.00349468	0.0548305	0.362483	ENSG00000095637	SORBS1	-0.341066	0.000555495	0.0247733
chr18	331564	334019	0.285214	0.00350581	0.0549195	0.768574	ENSG00000158270	COLEC12	0.653269	5.1245e-06	0.0024001
chr1	231498911	231502520	-0.247173	0.00356878	0.0554483	0.0251381	ENSG00000135766	EGLN1	-0.276066	0.00397489	0.0762794
chr3	126263849	126265820	-0.295589	0.00362498	0.0559053	0.133563	ENSG00000144908	ALDH1L1	-0.254048	0.00377052	0.0737615
chr9	94674570	94676321	-0.33596	0.00366197	0.0562472	0.714216	ENSG00000130957	FBP2	-0.320269	0.000870364	0.0300114
chr10	126904597	126907792	0.247444	0.00368093	0.0563931	0.121409	ENSG00000150760	DOCK1	0.502228	0.0027988	0.062176
chr13	110321385	110327841	0.243003	0.00368891	0.056474	0.911484	ENSG00000134871	COL4A2	1.0904	4.76406e-08	0.00015909
chr13	110321385	110327841	0.243003	0.00368891	0.056474	0.919714	ENSG00000187498	COL4A1	1.01376	1.06257e-06	0.00108176
chr1	202198407	202202089	-0.252508	0.0037028	0.0565701	0.0126514	ENSG00000134375	TIMM17A	-0.282627	0.00139812	0.0398369
chr6	52517630	52518914	0.294899	0.00371942	0.0566646	0.779309	ENSG00000065308	TRAM2	0.568342	0.000696214	0.0272396
chr21	45291571	45296109	0.243177	0.00375638	0.0569018	0.0125369	ENSG00000142156	COL6A1	0.94601	0.000536702	0.0241847
chr21	45291571	45296109	0.243177	0.00375638	0.0569018	0.0128416	ENSG00000142173	COL6A2	0.791309	0.00462225	0.0827594
chr6	46433911	46445373	-0.234463	0.00376651	0.0569568	0.011787	ENSG00000001561	ENPP4	-0.292875	0.00144152	0.0403718
chr8	122825985	122827532	-0.293592	0.00378966	0.057149	0.097153	ENSG00000178764	ZHX2	-0.437875	0.0046043	0.0826693
chr22	50655453	50658780	0.248783	0.00379774	0.0572313	0.0238609	ENSG00000100258	LMF2	0.398893	0.00486746	0.0850534
chr22	50655453	50658780	0.248783	0.00379774	0.0572313	0.0238609	ENSG00000100258	LMF2	0.398893	0.00486746	0.0850534
chr6	46409851	46411258	-0.28888	0.00382716	0.0574273	0.0362396	ENSG00000001561	ENPP4	-0.292875	0.00144152	0.0403718
chr6	127391132	127391631	-0.466999	0.00385354	0.0576038	0.637475	ENSG00000189367	KIAA0408	-0.354566	0.000562201	0.0248945
chr19	54469167	54472023	0.254048	0.00385752	0.0576184	0.0155782	ENSG00000179820	MYADM	0.868306	1.56995e-06	0.00121043
chr9	129986742	129988485	-0.294271	0.00386977	0.0577086	0.012533	ENSG00000136878	USP20	-0.724648	0.000369011	0.019861
chr12	96235676	96241297	0.247846	0.00388507	0.0578542	0.0118265	ENSG00000059758	CDK17	0.480596	0.000635221	0.0258229
chr7	2281592	2282276	0.459531	0.0039068	0.0580372	0.0118159	ENSG00000136295	TTYH3	1.40809	1.94811e-05	0.00510678
chr17	67048747	67058715	-0.233616	0.00392192	0.0581332	0.0129574	ENSG00000197170	PSMD12	-0.25498	0.00429767	0.079651
chr11	119460110	119461980	0.31684	0.00394737	0.0583157	0.0122439	ENSG00000076706	MCAM	0.482095	0.00253256	0.058032
chr11	119460110	119461980	0.31684	0.00394737	0.0583157	0.835112	ENSG00000154096	THY1	1.40042	8.70272e-05	0.00922563
chr11	64070605	64075018	-0.252132	0.00395807	0.0583996	0.0118075	ENSG00000173153	ESRRA	-0.276528	0.00527573	0.0901552
chr6	63562676	63566789	-0.242288	0.00400241	0.058763	0.112465	ENSG00000112245	PTP4A1	-0.405595	7.40244e-05	0.00898368
chr10	122498104	122500628	0.279738	0.00402191	0.0589043	0.856304	ENSG00000166033	HTRA1	1.1147	0.00187893	0.047727
chr15	64892778	64898839	0.23464	0.00410909	0.0596061	0.737335	ENSG00000241839	PLEKHO2	0.696433	0.00154339	0.0422323
chr15	64892778	64898839	0.23464	0.00410909	0.0596061	0.737335	ENSG00000241839	PLEKHO2	0.696433	0.00154339	0.0422323
chr15	64892778	64898839	0.23464	0.00410909	0.0596061	0.737335	ENSG00000241839	PLEKHO2	0.696433	0.00154339	0.0422323
chr6	44102192	44129808	-0.230203	0.0041364	0.0598255	0.0120342	ENSG00000112715	VEGFA	-0.402896	0.00103082	0.0329563
chr2	121512634	121516008	-0.263283	0.00420256	0.0602447	0.0118424	ENSG00000211460	TSN	-0.291827	0.00209344	0.0511695
chr7	107987966	107991013	0.270153	0.00420704	0.0602937	0.459883	ENSG00000091136	LAMB1	0.875732	0.00032584	0.0186497
chr17	76741691	76743758	-0.296568	0.00421182	0.0603088	0.0241374	ENSG00000070495	JMJD6	-0.337431	0.00553462	0.0930229
chr2	137963311	137966468	0.249193	0.00422306	0.0603989	0.923384	ENSG00000150540	HNMT	0.533634	0.000799086	0.0292559
chr1	182357109	182360266	-0.243274	0.00427539	0.060683	0.296734	ENSG00000135821	GLUL	-0.378633	0.000147104	0.0120166
chr10	119267135	119269619	0.261469	0.00427607	0.060683	0.012016	ENSG00000148908	RGS10	0.523606	0.000413542	0.0212326
chr22	31097743	31107579	-0.232315	0.00431766	0.0610512	0.0360412	ENSG00000138942	RNF185	-0.301958	0.00282759	0.0624124
chr22	31097743	31107579	-0.232315	0.00431766	0.0610512	0.291655	ENSG00000242114	MTFP1	-0.348889	0.0012904	0.0378372
chr7	113789318	113791072	-0.300576	0.00432168	0.0610753	0.035407	ENSG00000154415	PPP1R3A	-0.268231	0.00287585	0.0628733
chr9	68540037	68541944	-0.295262	0.0043427	0.0612083	0.309387	ENSG00000154330	PGM5	-0.328279	0.00128896	0.0378372
chr10	95792310	95793896	0.318836	0.0043507	0.0612384	0.800541	ENSG00000138185	ENTPD1	0.717898	0.000424157	0.0215481
chr1	1031950	1034988	-0.2634	0.00440483	0.0616779	0.012987	ENSG00000162572	SCNN1D	-0.773335	0.00406792	0.0772728
chr1	201873997	201901352	-0.22867	0.00440808	0.0616885	0.476592	ENSG00000134375	TIMM17A	-0.282627	0.00139812	0.0398369
chr6	127452693	127454337	-0.321336	0.00440854	0.0616885	0.0600706	ENSG00000118518	RNF146	-0.271823	0.00403542	0.0768782
chr6	127452693	127454337	-0.321336	0.00440854	0.0616885	0.275738	ENSG00000189367	KIAA0408	-0.354566	0.000562201	0.0248945
chr20	1373029	1378932	0.235943	0.00444977	0.0620057	0.0120821	ENSG00000198053	SIRPA	0.709107	0.00108464	0.0339186
chr10	95551211	95551750	-0.461122	0.00447766	0.0622231	0.124406	ENSG00000095637	SORBS1	-0.341066	0.000555495	0.0247733
chr7	100543384	100549801	0.233131	0.00448184	0.0622231	0.10025	ENSG00000106333	PCOLCE	1.03088	0.000471219	0.022297
chr7	100543384	100549801	0.233131	0.00448184	0.0622231	0.0838185	ENSG00000146828	SLC12A9	0.882075	0.000125177	0.010938
chr13	110225579	110226845	0.334811	0.00453708	0.0626163	0.779811	ENSG00000134871	COL4A2	1.0904	4.76406e-08	0.00015909
chr13	110225579	110226845	0.334811	0.00453708	0.0626163	0.78577	ENSG00000187498	COL4A1	1.01376	1.06257e-06	0.00108176
chr6	33741896	33752808	-0.228126	0.00460567	0.0631841	0.741735	ENSG00000161896	IP6K3	-0.369864	0.00535432	0.0910235
chr20	47772990	47775359	0.272747	0.0047048	0.0639167	0.337213	ENSG00000196562	SULF2	0.750969	0.000895467	0.0305648
chr1	21918398	21919258	0.378953	0.0047101	0.0639574	0.0123698	ENSG00000159189	C1QC	1.01048	0.000215103	0.0146081
chr1	21918398	21919258	0.378953	0.0047101	0.0639574	0.0128504	ENSG00000173369	C1QB	0.93328	0.000634471	0.0258229
chr13	110301147	110313544	0.227137	0.00472112	0.0639936	0.948243	ENSG00000134871	COL4A2	1.0904	4.76406e-08	0.00015909
chr13	110301147	110313544	0.227137	0.00472112	0.0639936	0.953339	ENSG00000187498	COL4A1	1.01376	1.06257e-06	0.00108176
chr6	63492170	63494034	-0.292124	0.0047221	0.0639956	0.0974979	ENSG00000112245	PTP4A1	-0.405595	7.40244e-05	0.00898368
chr3	16319203	16324127	-0.242983	0.0047343	0.0640889	0.0401701	ENSG00000154814	OXNAD1	-0.388842	0.000492236	0.0227976
chr4	140839417	140840639	0.360846	0.00476022	0.0642605	0.0960182	ENSG00000109436	TBC1D9	0.926751	9.36609e-07	0.00108176
chr6	43809480	43810890	-0.353585	0.00478265	0.0643642	0.0381051	ENSG00000112715	VEGFA	-0.402896	0.00103082	0.0329563
chr6	33768332	33772910	-0.23751	0.00480666	0.0645443	0.780433	ENSG00000161896	IP6K3	-0.369864	0.00535432	0.0910235
chr8	142674374	142677369	0.248352	0.00481441	0.0645938	0.012423	ENSG00000160932	LY6E	0.738686	0.000239904	0.015597
chr8	142674374	142677369	0.248352	0.00481441	0.0645938	0.012423	ENSG00000160932	LY6E	0.738686	0.000239904	0.015597
chr8	142674374	142677369	0.248352	0.00481441	0.0645938	0.012423	ENSG00000160932	LY6E	0.738686	0.000239904	0.015597
chr8	142674374	142677369	0.248352	0.00481441	0.0645938	0.012423	ENSG00000160932	LY6E	0.738686	0.000239904	0.015597
chr8	142674374	142677369	0.248352	0.00481441	0.0645938	0.012423	ENSG00000160932	LY6E	0.738686	0.000239904	0.015597
chr8	142674374	142677369	0.248352	0.00481441	0.0645938	0.012423	ENSG00000160932	LY6E	0.738686	0.000239904	0.015597
chr8	142674374	142677369	0.248352	0.00481441	0.0645938	0.012423	ENSG00000160932	LY6E	0.738686	0.000239904	0.015597
chr8	142674374	142677369	0.248352	0.00481441	0.0645938	0.012423	ENSG00000160932	LY6E	0.738686	0.000239904	0.015597
chr2	71252931	71254523	-0.295425	0.00482382	0.0646604	0.137307	ENSG00000124374	PAIP2B	-0.391952	0.00431621	0.079792
chr16	56398386	56403063	-0.237224	0.00482642	0.0646816	0.0131481	ENSG00000087263	OGFOD1	-0.346479	0.00234868	0.0550379
chr16	56398386	56403063	-0.237224	0.00482642	0.0646816	0.0126628	ENSG00000187193	MT1X	-0.449729	0.00326546	0.0679372
chr15	78263128	78271242	-0.228175	0.00484297	0.0648234	0.650149	ENSG00000140403	DNAJA4	-0.289982	0.00140581	0.0398369
chr2	121594404	121599373	-0.233931	0.00487209	0.0650984	0.0120924	ENSG00000211460	TSN	-0.291827	0.00209344	0.0511695
chrX	136751031	136757875	-0.234052	0.0049937	0.0659112	0.78864	ENSG00000129675	ARHGEF6	-0.300518	0.00321444	0.0674976
chr16	88669690	88679537	-0.229274	0.00508882	0.0666295	0.0875619	ENSG00000185669	SNAI3	-0.526625	7.80668e-06	0.00284228
chr18	55996529	56000980	0.245094	0.00512776	0.0668981	0.357124	ENSG00000196628	TCF4	0.395515	0.000214129	0.0146081
chr12	112970674	112972619	0.293099	0.00518404	0.0673168	0.0406827	ENSG00000111335	OAS2	0.884904	0.00324029	0.067736
chr16	88870367	88874415	-0.250938	0.00518536	0.0673217	0.0243522	ENSG00000185669	SNAI3	-0.526625	7.80668e-06	0.00284228
chr10	75070080	75074251	-0.229819	0.00519536	0.0673685	0.88601	ENSG00000188716	DUSP29	-0.346055	0.000688784	0.0270296
chr1	182317278	182318605	-0.311024	0.00535326	0.068504	0.368355	ENSG00000135821	GLUL	-0.378633	0.000147104	0.0120166
chr17	64325448	64330501	0.231724	0.0053583	0.068504	0.743835	ENSG00000271605	MILR1	1.04103	0.00206784	0.0509755
chr17	64325448	64330501	0.231724	0.0053583	0.068504	0.743835	ENSG00000271605	MILR1	1.04103	0.00206784	0.0509755
chr17	64325448	64330501	0.231724	0.0053583	0.068504	0.743835	ENSG00000271605	MILR1	1.04103	0.00206784	0.0509755
chr17	64325448	64330501	0.231724	0.0053583	0.068504	0.743835	ENSG00000271605	MILR1	1.04103	0.00206784	0.0509755
chr17	64325448	64330501	0.231724	0.0053583	0.068504	0.743835	ENSG00000271605	MILR1	1.04103	0.00206784	0.0509755
chr18	55981633	55983647	0.263642	0.00538864	0.0687105	0.0119166	ENSG00000196628	TCF4	0.395515	0.000214129	0.0146081
chrX	103214636	103216121	0.29453	0.00540692	0.068872	0.0130472	ENSG00000182916	TCEAL7	0.756601	0.000876782	0.0300837
chr4	57108616	57111978	0.228375	0.00542674	0.0690403	0.580887	ENSG00000163453	IGFBP7	0.576884	0.000116341	0.0104444
chr5	158800518	158801526	0.400631	0.00543339	0.0690933	0.0360123	ENSG00000164330	EBF1	0.546469	0.00611727	0.0989481
chr7	94367763	94369263	0.309409	0.00544367	0.0691924	0.0733749	ENSG00000127990	SGCE	0.766919	0.00322374	0.0674976
chr7	94367763	94369263	0.309409	0.00544367	0.0691924	0.949123	ENSG00000164692	COL1A2	1.58133	0.0017974	0.0467432
chr7	94367763	94369263	0.309409	0.00544367	0.0691924	0.0245722	ENSG00000242265	PEG10	1.05142	0.00015873	0.012533
chr2	43135157	43139110	0.242793	0.00544658	0.0692013	0.270309	ENSG00000152518	ZFP36L2	0.368473	0.000249889	0.0158995
chr20	35007914	35011019	-0.253017	0.00554685	0.0698341	0.0125388	ENSG00000078804	TP53INP2	-0.312685	0.0014884	0.0414192
chr3	195159146	195163922	0.236038	0.00555132	0.0698753	0.757766	ENSG00000173950	XXYLT1	1.10426	0.000405654	0.0210988
chr13	110242377	110243643	0.339644	0.0055731	0.0699562	0.187018	ENSG00000134871	COL4A2	1.0904	4.76406e-08	0.00015909
chr13	110242377	110243643	0.339644	0.0055731	0.0699562	0.176139	ENSG00000187498	COL4A1	1.01376	1.06257e-06	0.00108176
chr20	34563515	34565623	-0.279075	0.00563213	0.0703468	0.0241562	ENSG00000078804	TP53INP2	-0.312685	0.0014884	0.0414192
chr6	45954300	45957737	-0.243704	0.00569846	0.0707491	0.102444	ENSG00000001561	ENPP4	-0.292875	0.00144152	0.0403718
chr6	45954300	45957737	-0.243704	0.00569846	0.0707491	0.047657	ENSG00000112796	ENPP5	-0.433457	0.00185356	0.0474503
chr1	28172250	28174740	0.28996	0.00583141	0.0716334	0.713112	ENSG00000169403	PTAFR	0.56528	0.00413773	0.0781458
chr16	75588689	75591797	0.239144	0.00584543	0.0717251	0.557264	ENSG00000183196	CHST6	0.875199	0.00328021	0.068028
chr3	119300857	119302658	0.305355	0.00588335	0.07198	0.651379	ENSG00000031081	ARHGAP31	0.350938	0.00456948	0.0824063
chr5	172573381	172576651	0.240341	0.00588408	0.07198	0.621317	ENSG00000174705	SH3PXD2B	1.2002	9.17947e-06	0.00322567
chr12	54431472	54433883	0.250413	0.00590046	0.0720375	0.920627	ENSG00000161638	ITGA5	0.869275	4.57302e-06	0.0024001
chr10	95526079	95527535	-0.294214	0.00600766	0.0726337	0.139109	ENSG00000095637	SORBS1	-0.341066	0.000555495	0.0247733
chr8	37782514	37785227	0.243635	0.00603025	0.0727456	0.948632	ENSG00000020181	ADGRA2	0.586989	0.00115887	0.0354485
chr2	171875827	171882522	-0.224789	0.00603254	0.0727564	0.160428	ENSG00000115840	SLC25A12	-0.304045	0.00171718	0.0455429
chr1	34791108	34797090	0.226764	0.00604987	0.0728787	0.148948	ENSG00000187513	GJA4	0.578503	0.000758488	0.0284353
chr10	93458444	93460371	0.289025	0.00610212	0.0732992	0.92282	ENSG00000138119	MYOF	0.934315	0.00282849	0.0624124
chr10	6033811	6035393	0.34233	0.00623492	0.0741688	0.0131632	ENSG00000134460	IL2RA	1.02789	0.00228697	0.0542049
chr11	75824857	75828635	0.237203	0.00633974	0.0748289	0.0119471	ENSG00000149257	SERPINH1	0.646678	0.00215968	0.0518442
chr7	107981738	107983697	0.308571	0.00636345	0.074977	0.796847	ENSG00000091136	LAMB1	0.875732	0.00032584	0.0186497
chr12	54439190	54439810	0.402548	0.00639936	0.0752141	0.484113	ENSG00000161638	ITGA5	0.869275	4.57302e-06	0.0024001
chr6	33725258	33734058	-0.22131	0.00640719	0.0752743	0.186887	ENSG00000161896	IP6K3	-0.369864	0.00535432	0.0910235
chr10	17025637	17026279	0.463114	0.0064426	0.0754462	0.0124754	ENSG00000026025	VIM	0.645645	7.85015e-05	0.00919751
chr2	42136580	42139490	0.263813	0.00648841	0.0757808	0.25091	ENSG00000143924	EML4	0.588313	0.000204416	0.0141761
chr17	69458286	69463304	-0.222138	0.00650689	0.0759044	0.172824	ENSG00000108984	MAP2K6	-0.421068	4.32188e-05	0.00662151
chr18	56064129	56069153	0.229033	0.00656454	0.0763292	0.168546	ENSG00000196628	TCF4	0.395515	0.000214129	0.0146081
chr10	93444682	93446544	0.290798	0.00657682	0.0764049	0.891956	ENSG00000138119	MYOF	0.934315	0.00282849	0.0624124
chr11	119344078	119346034	-0.298452	0.00658654	0.0764456	0.0657929	ENSG00000036672	USP2	-0.307107	0.00334597	0.0688471
chr13	110258738	110259261	0.4524	0.00660676	0.0765693	0.181587	ENSG00000134871	COL4A2	1.0904	4.76406e-08	0.00015909
chr13	110258738	110259261	0.4524	0.00660676	0.0765693	0.173916	ENSG00000187498	COL4A1	1.01376	1.06257e-06	0.00108176
chr12	75723013	75724077	0.324817	0.00664817	0.0768185	0.0475729	ENSG00000139289	PHLDA1	0.591478	0.000110728	0.010149
chr4	145537218	145540651	0.255458	0.00665118	0.0768256	0.814723	ENSG00000170365	SMAD1	0.336814	0.00483304	0.0846881
chr10	95533580	95535120	-0.303795	0.00676682	0.0774825	0.846189	ENSG00000095637	SORBS1	-0.341066	0.000555495	0.0247733
chr14	77112980	77118477	-0.225622	0.00677652	0.077551	0.149234	ENSG00000198894	CIPC	-0.315512	0.00341201	0.069877
chr13	110261093	110263805	0.240101	0.00678587	0.0776048	0.90714	ENSG00000134871	COL4A2	1.0904	4.76406e-08	0.00015909
chr13	110261093	110263805	0.240101	0.00678587	0.0776048	0.90714	ENSG00000134871	COL4A2	1.0904	4.76406e-08	0.00015909
chr13	110261093	110263805	0.240101	0.00678587	0.0776048	0.90714	ENSG00000134871	COL4A2	1.0904	4.76406e-08	0.00015909
chr13	110261093	110263805	0.240101	0.00678587	0.0776048	0.907879	ENSG00000187498	COL4A1	1.01376	1.06257e-06	0.00108176
chr13	110261093	110263805	0.240101	0.00678587	0.0776048	0.907879	ENSG00000187498	COL4A1	1.01376	1.06257e-06	0.00108176
chr13	110261093	110263805	0.240101	0.00678587	0.0776048	0.907879	ENSG00000187498	COL4A1	1.01376	1.06257e-06	0.00108176
chr3	125604126	125615862	-0.218009	0.00681672	0.0778404	0.115945	ENSG00000144909	OSBPL11	-0.252062	0.00399985	0.0764869
chr22	19629171	19630090	0.367034	0.00683795	0.0779684	0.0121667	ENSG00000184113	CLDN5	0.423845	0.00106389	0.0335203
chr8	37795979	37805527	0.219679	0.00685763	0.0780947	0.8907	ENSG00000020181	ADGRA2	0.586989	0.00115887	0.0354485
chr8	37795979	37805527	0.219679	0.00685763	0.0780947	0.0259096	ENSG00000077782	FGFR1	0.435532	0.000331425	0.0188869
chr16	18814828	18821162	-0.223622	0.00700175	0.0789704	0.024358	ENSG00000185164	NOMO2	-0.412151	0.000482082	0.0225666
chr16	18814828	18821162	-0.223622	0.00700175	0.0789704	0.024358	ENSG00000185164	NOMO2	-0.412151	0.000482082	0.0225666
chr16	18814828	18821162	-0.223622	0.00700175	0.0789704	0.024358	ENSG00000185164	NOMO2	-0.412151	0.000482082	0.0225666
chr16	18814828	18821162	-0.223622	0.00700175	0.0789704	0.024358	ENSG00000185164	NOMO2	-0.412151	0.000482082	0.0225666
chr16	18814828	18821162	-0.223622	0.00700175	0.0789704	0.024358	ENSG00000185164	NOMO2	-0.412151	0.000482082	0.0225666
chr3	195914111	195915384	-0.289706	0.0070912	0.0795235	0.0123349	ENSG00000189058	APOD	-0.384172	0.00037677	0.0201564
chr3	195239763	195241060	-0.342522	0.00710328	0.0795888	0.0236301	ENSG00000189058	APOD	-0.384172	0.00037677	0.0201564
chr12	57474830	57478865	0.240892	0.00710987	0.0796412	0.0124322	ENSG00000166888	STAT6	0.49692	0.00435291	0.0801314
chr12	57474830	57478865	0.240892	0.00710987	0.0796412	0.0242219	ENSG00000240771	ARHGEF25	0.789061	0.00133944	0.0390134
chr5	80238361	80240387	0.259719	0.00716323	0.0800136	0.0121415	ENSG00000113296	THBS4	1.11701	1.01036e-05	0.0033107
chr21	25638236	25642317	0.222011	0.00718084	0.0801109	0.0127081	ENSG00000166265	CYYR1	0.520676	3.60497e-05	0.00618881
chr4	57079932	57084142	0.236074	0.00723152	0.0804462	0.851251	ENSG00000163453	IGFBP7	0.576884	0.000116341	0.0104444
chr1	153696775	153700128	0.227924	0.00725756	0.0805392	0.900841	ENSG00000169418	NPR1	0.628438	0.00051643	0.0235848
chr1	153696775	153700128	0.227924	0.00725756	0.0805392	0.0239662	ENSG00000188643	S100A16	0.50625	0.00240435	0.0558756
chr1	153696775	153700128	0.227924	0.00725756	0.0805392	0.0713075	ENSG00000189171	S100A13	0.527479	0.00347578	0.0704127
chr19	11094320	11097106	0.248972	0.0073097	0.0808922	0.0355505	ENSG00000105520	PLPPR2	0.447274	0.00173226	0.0455429
chr6	33585374	33593781	-0.216194	0.00740657	0.0814244	0.0125769	ENSG00000161896	IP6K3	-0.369864	0.00535432	0.0910235
chr12	93590821	93596344	0.222049	0.00741652	0.0814561	0.426106	ENSG00000120833	SOCS2	0.604174	0.0044743	0.0818842
chr13	110391004	110392031	0.328722	0.00741891	0.0814561	0.495403	ENSG00000134871	COL4A2	1.0904	4.76406e-08	0.00015909
chr13	110391004	110392031	0.328722	0.00741891	0.0814561	0.47236	ENSG00000187498	COL4A1	1.01376	1.06257e-06	0.00108176
chr9	109559701	109561433	-0.261207	0.0074505	0.0815909	0.0961154	ENSG00000070159	PTPN3	-0.42177	0.0023273	0.0548632
chr16	54212807	54214000	-0.350299	0.00751297	0.0820034	0.0242175	ENSG00000177508	IRX3	-0.454661	0.00545143	0.0920772
chr8	86349276	86352255	-0.249025	0.00752921	0.0821132	0.111307	ENSG00000123124	WWP1	-0.3501	0.0015701	0.0427844
chr5	136043583	136044767	0.3888	0.00755156	0.0822352	0.0696131	ENSG00000120708	TGFBI	0.679615	0.00344105	0.0700129
chr3	30663649	30668128	0.238526	0.00772463	0.0831798	0.0980422	ENSG00000163513	TGFBR2	0.464619	0.000973056	0.0319907
chr16	81696976	81698761	0.290512	0.00774502	0.0833348	0.0481816	ENSG00000153815	CMIP	0.937749	0.0035052	0.0705469
chr6	109048104	109049036	-0.343866	0.0078798	0.0841714	0.116048	ENSG00000080546	SESN1	-0.398086	4.5512e-05	0.00663472
chr5	159010105	159013154	0.230368	0.00788589	0.0841714	0.771943	ENSG00000164330	EBF1	0.546469	0.00611727	0.0989481
chr19	16895429	16897044	0.253299	0.00788654	0.0841714	0.0128593	ENSG00000130313	PGLS	0.614403	0.000353123	0.0193656
chr7	150988401	150990174	0.264105	0.00795359	0.0845548	0.246286	ENSG00000002933	TMEM176A	0.960323	0.000411039	0.0212106
chr7	150988401	150990174	0.264105	0.00795359	0.0845548	0.0117339	ENSG00000033100	CHPF2	0.575896	0.00311053	0.0665659
chr15	74776605	74778439	0.277267	0.0080818	0.0853038	0.895161	ENSG00000103653	CSK	0.507671	0.00368122	0.0728624
chr3	58080806	58083373	0.252928	0.00811808	0.0855087	0.0117813	ENSG00000136068	FLNB	0.570284	0.000108444	0.010127
chr1	158037718	158038664	0.372861	0.00812501	0.085531	0.815715	ENSG00000183853	KIRREL1	0.814929	0.00033756	0.0188885
chr18	79940514	79943125	-0.256509	0.00815397	0.0856818	0.142915	ENSG00000122490	SLC66A2	-0.307798	0.00427356	0.0795655
chr6	44009096	44012474	-0.232429	0.00815912	0.0857031	0.0238746	ENSG00000112715	VEGFA	-0.402896	0.00103082	0.0329563
chr6	44009096	44012474	-0.232429	0.00815912	0.0857031	0.0238746	ENSG00000112715	VEGFA	-0.402896	0.00103082	0.0329563
chrX	43897734	43902339	-0.228069	0.00817718	0.0858172	0.115962	ENSG00000069535	MAOB	-0.442587	4.68649e-05	0.00663472
chr16	56642603	56644426	-0.27688	0.0082102	0.0860232	0.0862408	ENSG00000125148	MT2A	-0.592078	3.34075e-05	0.00618881
chr16	56642603	56644426	-0.27688	0.0082102	0.0860232	0.126831	ENSG00000187193	MT1X	-0.449729	0.00326546	0.0679372
chr21	26140035	26140620	0.465265	0.00824213	0.0861566	0.143177	ENSG00000142192	APP	0.40349	0.00374448	0.0734715
chr2	219476138	219492099	-0.213127	0.00825421	0.0862349	0.035749	ENSG00000115649	CNPPD1	-0.38534	0.00150714	0.0416752
chr9	109415375	109425561	-0.21416	0.00826009	0.0862493	0.108227	ENSG00000070159	PTPN3	-0.42177	0.0023273	0.0548632
chr10	17006567	17010234	0.231647	0.00833811	0.0867322	0.650735	ENSG00000026025	VIM	0.645645	7.85015e-05	0.00919751
chr3	42723007	42723724	-0.363371	0.00835375	0.0868083	0.103904	ENSG00000010282	HHATL	-0.366349	0.000130508	0.0111076
chr1	89756014	89760197	0.223264	0.00838193	0.0869064	0.685021	ENSG00000171488	LRRC8C	0.495608	0.0014339	0.0402443
chr3	58052018	58053364	0.32943	0.00846961	0.0873923	0.779406	ENSG00000136068	FLNB	0.570284	0.000108444	0.010127
chr20	52971818	52976056	0.226061	0.0084889	0.0875063	0.452099	ENSG00000182463	TSHZ2	0.857589	0.000369733	0.019861
chr12	100572755	100575034	0.241518	0.00849922	0.087514	0.10498	ENSG00000139354	GAS2L3	0.9527	0.000245029	0.0157477
chr10	95465636	95483717	-0.210583	0.00850099	0.0875149	0.849368	ENSG00000095637	SORBS1	-0.341066	0.000555495	0.0247733
chr22	30386213	30387953	0.2367	0.0085105	0.0875437	0.0117241	ENSG00000198832	SELENOM	0.45666	0.00597439	0.0975172
chr2	73982062	73983253	-0.335505	0.00864967	0.0883461	0.012448	ENSG00000159399	HK2	-0.447733	0.0016362	0.0443092
chr5	34042223	34044014	0.264405	0.00865492	0.0883514	0.688295	ENSG00000151388	ADAMTS12	1.16644	0.000150943	0.0122124
chr3	16256364	16260490	-0.233672	0.00868424	0.0885023	0.0573504	ENSG00000154814	OXNAD1	-0.388842	0.000492236	0.0227976
chr11	106987709	106990522	0.248765	0.00877952	0.0889629	0.822772	ENSG00000152402	GUCY1A2	0.367073	0.000853619	0.0299623
chr15	60648516	60652374	-0.232262	0.00881695	0.0892015	0.145658	ENSG00000128915	ICE2	-0.276703	0.00374183	0.0734715
chr9	73150519	73155838	0.223719	0.00882357	0.0892253	0.848295	ENSG00000135046	ANXA1	0.772551	0.000156799	0.0125315
chr1	38024634	38031774	-0.212525	0.00882541	0.089233	0.0119608	ENSG00000185090	MANEAL	-0.705767	0.000634674	0.0258229
chr14	64707608	64710649	0.243997	0.00886652	0.0894037	0.0117129	ENSG00000179841	AKAP5	0.932728	0.00322224	0.0674976
chr17	69337371	69345724	-0.210943	0.00900904	0.0902364	0.136823	ENSG00000108984	MAP2K6	-0.421068	4.32188e-05	0.00662151
chr2	1588858	1592627	0.236797	0.00905627	0.0905692	0.80762	ENSG00000130508	PXDN	1.43252	6.04124e-08	0.00015909
chr1	182367943	182368973	-0.342987	0.00912145	0.0909209	0.0483333	ENSG00000135821	GLUL	-0.378633	0.000147104	0.0120166
chr2	205704779	205709576	0.223488	0.00919577	0.0912695	0.835267	ENSG00000118257	NRP2	0.876015	0.00225394	0.0535188
chr12	75724202	75725956	0.276154	0.0092997	0.0917783	0.181248	ENSG00000139289	PHLDA1	0.591478	0.000110728	0.010149
chr2	96822105	96823996	-0.269992	0.00930807	0.0917872	0.0117506	ENSG00000158158	CNNM4	-0.362449	0.0024941	0.057452
chr15	48559120	48560192	0.369075	0.00930899	0.0917872	0.863324	ENSG00000166147	FBN1	0.863044	0.001867	0.0476086
chr6	52594955	52596537	0.284966	0.00936507	0.0920261	0.729006	ENSG00000065308	TRAM2	0.568342	0.000696214	0.0272396
chr6	127446499	127447443	-0.380225	0.0093863	0.0921047	0.0379702	ENSG00000189367	KIAA0408	-0.354566	0.000562201	0.0248945
chr6	169157581	169158510	0.358772	0.00946406	0.092444	0.803201	ENSG00000186340	THBS2	1.14777	0.00399523	0.0764869
chr17	81821081	81826520	-0.210695	0.00961813	0.093264	0.0237641	ENSG00000183684	ALYREF	-0.368567	0.00583954	0.0961544
chr20	34935315	34944886	-0.210516	0.00968784	0.0935704	0.0136091	ENSG00000078804	TP53INP2	-0.312685	0.0014884	0.0414192
chr2	1650640	1654962	0.231798	0.00970713	0.0936651	0.84049	ENSG00000130508	PXDN	1.43252	6.04124e-08	0.00015909
chr21	26546123	26548843	0.230904	0.00975705	0.0938673	0.118499	ENSG00000166265	CYYR1	0.520676	3.60497e-05	0.00618881
chr15	63841393	63843941	0.242304	0.00978156	0.0940401	0.0117507	ENSG00000241839	PLEKHO2	0.696433	0.00154339	0.0422323
chr5	138491152	138493439	0.237682	0.00990262	0.094809	0.15451	ENSG00000120738	EGR1	1.0466	0.000123769	0.0108875
chr3	124860415	124861478	0.307017	0.0100004	0.0953456	0.314028	ENSG00000082781	ITGB5	0.558176	0.000195475	0.0139768
chr9	94598697	94601509	-0.218614	0.0101422	0.0960452	0.166148	ENSG00000130957	FBP2	-0.320269	0.000870364	0.0300114
chr16	88894575	88911808	-0.206859	0.0102	0.0962608	0.0118017	ENSG00000185669	SNAI3	-0.526625	7.80668e-06	0.00284228
chr16	88894575	88911808	-0.206859	0.0102	0.0962608	0.0118017	ENSG00000185669	SNAI3	-0.526625	7.80668e-06	0.00284228
chr16	88894575	88911808	-0.206859	0.0102	0.0962608	0.0118017	ENSG00000185669	SNAI3	-0.526625	7.80668e-06	0.00284228
chr1	27874726	27875689	0.42036	0.0102361	0.0964205	0.0120405	ENSG00000126709	IFI6	0.601505	0.00122983	0.0372273
chr1	27874726	27875689	0.42036	0.0102361	0.0964205	0.0267848	ENSG00000169403	PTAFR	0.56528	0.00413773	0.0781458
chr16	81459803	81460810	0.360571	0.0102413	0.0964341	0.172018	ENSG00000153815	CMIP	0.937749	0.0035052	0.0705469
chr13	20812426	20835888	-0.205835	0.010275	0.096558	0.358411	ENSG00000132953	XPO4	-0.283229	0.00254768	0.0582765
chr5	15793886	15795948	0.258489	0.0103219	0.0968461	0.706606	ENSG00000183580	FBXL7	0.847855	0.000246302	0.0157477
chr15	64863988	64866727	0.233081	0.0103814	0.0970995	0.0245062	ENSG00000138615	CILP	0.814425	8.50675e-05	0.00922563
chr15	64863988	64866727	0.233081	0.0103814	0.0970995	0.524533	ENSG00000241839	PLEKHO2	0.696433	0.00154339	0.0422323
chr12	2831735	2835885	0.228521	0.0103989	0.0971864	0.756372	ENSG00000053702	NRIP2	1.31035	0.00264977	0.0599836
chr17	78882121	78887444	0.209739	0.0105594	0.0980523	0.64037	ENSG00000035862	TIMP2	0.78944	1.75322e-05	0.00488925
chr1	182229077	182232580	-0.243063	0.010598	0.0982392	0.208618	ENSG00000135821	GLUL	-0.378633	0.000147104	0.0120166
chr1	155165129	155168230	0.216007	0.0106118	0.0983073	0.0238682	ENSG00000169241	SLC50A1	0.582181	0.00349329	0.0705469
chr6	109169941	109171260	-0.308774	0.0107073	0.0987539	0.037342	ENSG00000080546	SESN1	-0.398086	4.5512e-05	0.00663472
chr14	95522983	95524652	0.288775	0.01071	0.0987681	0.0609974	ENSG00000176438	SYNE3	0.504222	0.000253883	0.0160755
chr4	24240842	24251029	-0.20538	0.0108617	0.0995625	0.131895	ENSG00000109819	PPARGC1A	-0.523404	5.10852e-06	0.0024001
