# Supplementary material for: Epigenetic rewiring of skeletal muscle enhancers after exercise training supports a role in whole-body function and human health
Source: Mol Metab. 2021 Jul 10;53:101290. doi: 10.1016/j.molmet.2021.101290 (PMC8355925; doi:10.1016/j.molmet.2021.101290)
Supplement: Supplementary file 7 — Multimedia component 7 [file mmc7.xlsx]

## Sheet: Sheet1
peak_chr	peak_start	peak_end	peak_logFC	peak_p-value	peak_FDR	interaction_score	ENSEMBL	SYMBOL	Secreted?	RNA_logFC	RNA_p-value	RNA_FDR	SNP_name	SNP_trait
chr11	128289973	128292762	0.381004	1.89901e-05	0.00292332	0.239061	ENSG00000134954	ETS1		0.567177	4.70477e-06	0.0024001	rs11221238	other
chr11	128289973	128292762	0.381004	1.89901e-05	0.00292332	0.239061	ENSG00000134954	ETS1		0.567177	4.70477e-06	0.0024001	rs11221239	other
chr15	74006417	74007925	0.40744	4.1915e-05	0.00460962	0.0120225	ENSG00000103653	CSK	Exocarta	0.507671	0.00368122	0.0728624	rs76964192	Ophtalmological
chr15	74006417	74007925	0.40744	4.1915e-05	0.00460962	0.0630423	ENSG00000103855	CD276	Exocarta	0.858731	1.13221e-06	0.00108176	rs76964192	Ophtalmological
chr15	74006417	74007925	0.40744	4.1915e-05	0.00460962	0.0120127	ENSG00000129009	ISLR	Uniprot	0.767988	0.000479388	0.0225209	rs76964192	Ophtalmological
chr2	218825967	218835715	-0.330605	4.31189e-05	0.00471238	0.024218	ENSG00000115649	CNPPD1		-0.38534	0.00150714	0.0416752	rs78058190	Bone
chr7	107972530	107974164	0.416026	0.000134525	0.00920678	0.820481	ENSG00000091136	LAMB1	Uniprot/Exocarta	0.875732	0.00032584	0.0186497	rs4727695	Obesity
chr4	57071073	57075093	0.357829	0.00014853	0.00969638	0.123331	ENSG00000163453	IGFBP7	Uniprot/Exocarta	0.576884	0.000116341	0.0104444	rs1714014	other
chr4	1725700	1727566	0.363883	0.00015652	0.010007	0.0124784	ENSG00000159674	SPON2	Uniprot/Exocarta	1.33936	0.000160769	0.0126179	rs1665366	Cancer
chr3	42743662	42750551	-0.310333	0.000159217	0.0101404	0.731211	ENSG00000010282	HHATL		-0.366349	0.000130508	0.0111076	rs115333627	other
chr16	56960406	56962986	0.353789	0.000172777	0.0106309	0.0120164	ENSG00000140848	CPNE2	Exocarta	0.674065	0.0003401	0.0188885	rs711752	Inflammatory response
chr16	56960406	56962986	0.353789	0.000172777	0.0106309	0.0120164	ENSG00000140848	CPNE2	Exocarta	0.674065	0.0003401	0.0188885	rs708272	Inflammatory response
chr16	56960406	56962986	0.353789	0.000172777	0.0106309	0.0120164	ENSG00000140848	CPNE2	Exocarta	0.674065	0.0003401	0.0188885	rs17231506	Ophtalmological
chr6	111793437	111795249	0.402253	0.000358414	0.0159862	0.0271351	ENSG00000010810	FYN	Exocarta	0.710422	3.69509e-05	0.00618881	rs9374291	other
chr6	111793437	111795249	0.402253	0.000358414	0.0159862	0.0271351	ENSG00000010810	FYN	Exocarta	0.710422	3.69509e-05	0.00618881	rs1409839	other
chr6	111793437	111795249	0.402253	0.000358414	0.0159862	0.0271351	ENSG00000010810	FYN	Exocarta	0.710422	3.69509e-05	0.00618881	rs6939727	other
chr9	94586335	94587797	-0.426221	0.000441658	0.0179787	0.0749012	ENSG00000130957	FBP2	Exocarta	-0.320269	0.000870364	0.0300114	rs2280302	other
chr9	94586335	94587797	-0.426221	0.000441658	0.0179787	0.0749012	ENSG00000130957	FBP2	Exocarta	-0.320269	0.000870364	0.0300114	rs2280301	other
chr19	10235761	10238778	0.319683	0.000455415	0.018299	0.912873	ENSG00000267534	S1PR2		0.793759	0.000403104	0.0210497	rs8108722	other
chr11	128712927	128720183	0.287397	0.000458601	0.0183652	0.771113	ENSG00000134954	ETS1		0.567177	4.70477e-06	0.0024001	rs654723	Anthropometric
chr13	110386676	110390822	0.299123	0.000523297	0.019735	0.897208	ENSG00000134871	COL4A2	Uniprot/Exocarta	1.0904	4.76406e-08	0.00015909	rs11838776	Cardiovascular
chr13	110386676	110390822	0.299123	0.000523297	0.019735	0.902832	ENSG00000187498	COL4A1	Uniprot/Exocarta	1.01376	1.06257e-06	0.00108176	rs11838776	Cardiovascular
chr1	161184519	161187948	0.303267	0.000579567	0.020985	0.0509931	ENSG00000066294	CD84	Exocarta	0.855944	0.00199937	0.0497262	rs4575098	Inflammatory response
chr19	1073388	1075269	0.372368	0.000927625	0.0271384	0.0117702	ENSG00000064666	CNN2	Exocarta	0.988403	1.5179e-05	0.00452162	rs12974537	Coagulation
chr19	1073388	1075269	0.372368	0.000927625	0.0271384	0.0117702	ENSG00000064666	CNN2	Exocarta	0.988403	1.5179e-05	0.00452162	rs58697248	Ophtalmological
chr6	108541738	108544145	-0.311211	0.00101992	0.0285298	0.0244654	ENSG00000080546	SESN1		-0.398086	4.5512e-05	0.00663472	rs9384679	Cognitive
chr19	1065955	1069914	0.286703	0.00112488	0.0299308	0.0118436	ENSG00000064666	CNN2	Exocarta	0.988403	1.5179e-05	0.00452162	rs1610096	Inflammatory response
chr1	24704401	24708541	0.280171	0.00132018	0.0324581	0.825355	ENSG00000169504	CLIC4	Exocarta	0.470987	0.00153945	0.0422124	rs66530629	Coagulation
chr5	136056640	136058105	0.382752	0.00161203	0.0360949	0.887357	ENSG00000120708	TGFBI	Uniprot/Exocarta	0.679615	0.00344105	0.0700129	rs17689879	other
chr2	191264479	191266661	0.316169	0.00214226	0.0419882	0.90859	ENSG00000128641	MYO1B	Exocarta	0.997214	6.0689e-08	0.00015909	rs11688994	other
chr11	2301686	2308370	0.25372	0.00252491	0.0457807	0.439729	ENSG00000167244	IGF2	Uniprot/Exocarta	0.609116	0.000288051	0.0172397	rs188839109	Neurophyschiatric
chr11	2301686	2308370	0.25372	0.00252491	0.0457807	0.439729	ENSG00000167244	IGF2	Uniprot/Exocarta	0.609116	0.000288051	0.0172397	rs58833930	Oxygen
chr5	172502513	172511166	0.245677	0.00263435	0.0468943	0.632571	ENSG00000174705	SH3PXD2B		1.2002	9.17947e-06	0.00322567	rs11738223	female reproductive traits
chr5	172502513	172511166	0.245677	0.00263435	0.0468943	0.632571	ENSG00000174705	SH3PXD2B		1.2002	9.17947e-06	0.00322567	rs11744866	female reproductive traits
chr6	127114655	127123549	-0.241166	0.00288983	0.0493131	0.314695	ENSG00000118518	RNF146		-0.271823	0.00403542	0.0768782	rs1555091	Obesity
chr6	127114655	127123549	-0.241166	0.00288983	0.0493131	0.314695	ENSG00000118518	RNF146		-0.271823	0.00403542	0.0768782	rs9491694	Obesity
chr6	127114655	127123549	-0.241166	0.00288983	0.0493131	0.314695	ENSG00000118518	RNF146		-0.271823	0.00403542	0.0768782	rs9482769	Obesity
chr6	127114655	127123549	-0.241166	0.00288983	0.0493131	0.314695	ENSG00000118518	RNF146		-0.271823	0.00403542	0.0768782	rs6902080	Obesity
chr6	127114655	127123549	-0.241166	0.00288983	0.0493131	0.0244775	ENSG00000189367	KIAA0408		-0.354566	0.000562201	0.0248945	rs1555091	Obesity
chr6	127114655	127123549	-0.241166	0.00288983	0.0493131	0.0244775	ENSG00000189367	KIAA0408		-0.354566	0.000562201	0.0248945	rs9491694	Obesity
chr6	127114655	127123549	-0.241166	0.00288983	0.0493131	0.0244775	ENSG00000189367	KIAA0408		-0.354566	0.000562201	0.0248945	rs9482769	Obesity
chr6	127114655	127123549	-0.241166	0.00288983	0.0493131	0.0244775	ENSG00000189367	KIAA0408		-0.354566	0.000562201	0.0248945	rs6902080	Obesity
chr20	1810620	1812090	0.327395	0.00300661	0.0504197	0.119139	ENSG00000198053	SIRPA	Exocarta	0.709107	0.00108464	0.0339186	rs200891	Coagulation
chr19	1026000	1029208	0.252826	0.00304705	0.0507514	0.177822	ENSG00000064666	CNN2	Exocarta	0.988403	1.5179e-05	0.00452162	rs4807440	Inflammatory response
chr13	110393570	110398242	0.254103	0.00322665	0.0524046	0.825172	ENSG00000134871	COL4A2	Uniprot/Exocarta	1.0904	4.76406e-08	0.00015909	rs9515203	Cardiovascular
chr13	110393570	110398242	0.254103	0.00322665	0.0524046	0.854161	ENSG00000187498	COL4A1	Uniprot/Exocarta	1.01376	1.06257e-06	0.00108176	rs9515203	Cardiovascular
chr10	102259657	102265310	-0.248574	0.00323529	0.0524735	0.0149933	ENSG00000107829	FBXW4	Exocarta	-0.284438	0.00207707	0.0509755	rs4919624	Cognitive
chr17	44085786	44089350	-0.257068	0.00331506	0.0532398	0.0121481	ENSG00000012048	BRCA1	Exocarta	-0.610567	0.000764272	0.0284583	rs190144	Bone
chr17	44085786	44089350	-0.257068	0.00331506	0.0532398	0.0121481	ENSG00000012048	BRCA1	Exocarta	-0.610567	0.000764272	0.0284583	rs228757	Bone
chr22	50655453	50658780	0.248783	0.00379774	0.0572313	0.0238609	ENSG00000100258	LMF2		0.398893	0.00486746	0.0850534	rs6009946	Cognitive
chr22	50655453	50658780	0.248783	0.00379774	0.0572313	0.0238609	ENSG00000100258	LMF2		0.398893	0.00486746	0.0850534	rs60698942	Cognitive
chr15	64892778	64898839	0.23464	0.00410909	0.0596061	0.737335	ENSG00000241839	PLEKHO2	Exocarta	0.696433	0.00154339	0.0422323	rs1522744	Coagulation
chr15	64892778	64898839	0.23464	0.00410909	0.0596061	0.737335	ENSG00000241839	PLEKHO2	Exocarta	0.696433	0.00154339	0.0422323	rs1002311	Coagulation
chr15	64892778	64898839	0.23464	0.00410909	0.0596061	0.737335	ENSG00000241839	PLEKHO2	Exocarta	0.696433	0.00154339	0.0422323	rs2630502	Coagulation
chr13	110301147	110313544	0.227137	0.00472112	0.0639936	0.948243	ENSG00000134871	COL4A2	Uniprot/Exocarta	1.0904	4.76406e-08	0.00015909	rs4773141	Cardiovascular
chr13	110301147	110313544	0.227137	0.00472112	0.0639936	0.953339	ENSG00000187498	COL4A1	Uniprot/Exocarta	1.01376	1.06257e-06	0.00108176	rs4773141	Cardiovascular
chr8	142674374	142677369	0.248352	0.00481441	0.0645938	0.012423	ENSG00000160932	LY6E		0.738686	0.000239904	0.015597	rs2920285	other
chr8	142674374	142677369	0.248352	0.00481441	0.0645938	0.012423	ENSG00000160932	LY6E		0.738686	0.000239904	0.015597	rs2978978	other
chr8	142674374	142677369	0.248352	0.00481441	0.0645938	0.012423	ENSG00000160932	LY6E		0.738686	0.000239904	0.015597	rs2920284	other
chr8	142674374	142677369	0.248352	0.00481441	0.0645938	0.012423	ENSG00000160932	LY6E		0.738686	0.000239904	0.015597	rs2920283	other
chr8	142674374	142677369	0.248352	0.00481441	0.0645938	0.012423	ENSG00000160932	LY6E		0.738686	0.000239904	0.015597	rs2978979	other
chr8	142674374	142677369	0.248352	0.00481441	0.0645938	0.012423	ENSG00000160932	LY6E		0.738686	0.000239904	0.015597	rs2976386	other
chr8	142674374	142677369	0.248352	0.00481441	0.0645938	0.012423	ENSG00000160932	LY6E		0.738686	0.000239904	0.015597	rs2978980	other
chr8	142674374	142677369	0.248352	0.00481441	0.0645938	0.012423	ENSG00000160932	LY6E		0.738686	0.000239904	0.015597	rs2920282	other
chr15	78263128	78271242	-0.228175	0.00484297	0.0648234	0.650149	ENSG00000140403	DNAJA4		-0.289982	0.00140581	0.0398369	rs3169166	Oxygen
chr17	64325448	64330501	0.231724	0.0053583	0.068504	0.743835	ENSG00000271605	MILR1		1.04103	0.00206784	0.0509755	rs7216375	Cardiovascular
chr17	64325448	64330501	0.231724	0.0053583	0.068504	0.743835	ENSG00000271605	MILR1		1.04103	0.00206784	0.0509755	rs9303469	Cardiovascular
chr17	64325448	64330501	0.231724	0.0053583	0.068504	0.743835	ENSG00000271605	MILR1		1.04103	0.00206784	0.0509755	rs9303470	Cardiovascular
chr17	64325448	64330501	0.231724	0.0053583	0.068504	0.743835	ENSG00000271605	MILR1		1.04103	0.00206784	0.0509755	rs1108592	Cardiovascular
chr17	64325448	64330501	0.231724	0.0053583	0.068504	0.743835	ENSG00000271605	MILR1		1.04103	0.00206784	0.0509755	rs2070784	Cardiovascular
chr5	158800518	158801526	0.400631	0.00543339	0.0690933	0.0360123	ENSG00000164330	EBF1	Uniprot/Exocarta	0.546469	0.00611727	0.0989481	rs12332693	Cancer
chr7	107981738	107983697	0.308571	0.00636345	0.074977	0.796847	ENSG00000091136	LAMB1	Uniprot/Exocarta	0.875732	0.00032584	0.0186497	rs6970946	Obesity
chr13	110261093	110263805	0.240101	0.00678587	0.0776048	0.90714	ENSG00000134871	COL4A2	Uniprot/Exocarta	1.0904	4.76406e-08	0.00015909	rs7139492	Cardiovascular
chr13	110261093	110263805	0.240101	0.00678587	0.0776048	0.90714	ENSG00000134871	COL4A2	Uniprot/Exocarta	1.0904	4.76406e-08	0.00015909	rs7316984	Cardiovascular
chr13	110261093	110263805	0.240101	0.00678587	0.0776048	0.90714	ENSG00000134871	COL4A2	Uniprot/Exocarta	1.0904	4.76406e-08	0.00015909	rs9521678	Cardiovascular
chr13	110261093	110263805	0.240101	0.00678587	0.0776048	0.907879	ENSG00000187498	COL4A1	Uniprot/Exocarta	1.01376	1.06257e-06	0.00108176	rs7139492	Cardiovascular
chr13	110261093	110263805	0.240101	0.00678587	0.0776048	0.907879	ENSG00000187498	COL4A1	Uniprot/Exocarta	1.01376	1.06257e-06	0.00108176	rs7316984	Cardiovascular
chr13	110261093	110263805	0.240101	0.00678587	0.0776048	0.907879	ENSG00000187498	COL4A1	Uniprot/Exocarta	1.01376	1.06257e-06	0.00108176	rs9521678	Cardiovascular
chr16	18814828	18821162	-0.223622	0.00700175	0.0789704	0.024358	ENSG00000185164	NOMO2	Exocarta	-0.412151	0.000482082	0.0225666	rs2270505	Bone
chr16	18814828	18821162	-0.223622	0.00700175	0.0789704	0.024358	ENSG00000185164	NOMO2	Exocarta	-0.412151	0.000482082	0.0225666	rs34698930	Bone
chr16	18814828	18821162	-0.223622	0.00700175	0.0789704	0.024358	ENSG00000185164	NOMO2	Exocarta	-0.412151	0.000482082	0.0225666	rs71382569	Bone
chr16	18814828	18821162	-0.223622	0.00700175	0.0789704	0.024358	ENSG00000185164	NOMO2	Exocarta	-0.412151	0.000482082	0.0225666	rs12930188	Bone
chr16	18814828	18821162	-0.223622	0.00700175	0.0789704	0.024358	ENSG00000185164	NOMO2	Exocarta	-0.412151	0.000482082	0.0225666	rs76207197	Bone
chr6	44009096	44012474	-0.232429	0.00815912	0.0857031	0.0238746	ENSG00000112715	VEGFA	Uniprot	-0.402896	0.00103082	0.0329563	rs73736914	Ophtalmological
chr6	44009096	44012474	-0.232429	0.00815912	0.0857031	0.0238746	ENSG00000112715	VEGFA	Uniprot	-0.402896	0.00103082	0.0329563	rs77743247	Ophtalmological
chr16	88894575	88911808	-0.206859	0.0102	0.0962608	0.0118017	ENSG00000185669	SNAI3		-0.526625	7.80668e-06	0.00284228	rs865102	other
chr16	88894575	88911808	-0.206859	0.0102	0.0962608	0.0118017	ENSG00000185669	SNAI3		-0.526625	7.80668e-06	0.00284228	rs475796	other
chr16	88894575	88911808	-0.206859	0.0102	0.0962608	0.0118017	ENSG00000185669	SNAI3		-0.526625	7.80668e-06	0.00284228	rs561795	other
